# Supplementary material for: Roles of AaVeA on Mycotoxin Production via Light in Alternaria alternata
Source: Front Microbiol. 2022 Feb 18;13:842268. doi: 10.3389/fmicb.2022.842268 (PMC8894881; doi:10.3389/fmicb.2022.842268)
Supplement: Supplementary file 1 [file Table_1.XLSX]

## Sheet: Sheet1
Supplementary Table S4 Gene differential expression between the wild type and ΔAaVeA samples of A. alternata with or without light
gene_id	gene_name	transcript_id	GO	KEGG	KO_ENTRY	EC	Description	FPKM.ΔAaVeA_D1	FPKM.ΔAaVeA_D2	FPKM.ΔAaVeA_D3	FPKM.ΔAaVeA_W1	FPKM.ΔAaVeA_W2	FPKM.ΔAaVeA_W3	FPKM.WT_D1	FPKM.WT_D2	FPKM.WT_D3	FPKM.WT_W1	FPKM.WT_W2	FPKM.WT_W3	pval	qval	significant
CC77DRAFT_1019220	CC77DRAFT_1019220	OAG22216	GO:0003674(molecular_function);GO:0005575(cellular_component);GO:0008150(biological_process)	NA	NA	NA	hypothetical protein CC77DRAFT_1019220 [Alternaria alternata]	205.383	324.321	240.354	207.139	199.341	205.08	12.4071	9.40524	8.42893	13.7665	22.2052	22.5812	1.36213e-57	1.47137e-53	yes
CC77DRAFT_927324	CC77DRAFT_927324	OAG24813	GO:0005634(nucleus);GO:0005829(cytosol);GO:0006725(cellular aromatic compound metabolic process);GO:0008198(ferrous iron binding);GO:0016491(oxidoreductase activity)	NA	NA	NA	hypothetical protein AA0117_g1489 [Alternaria alternata]	2.33402	2.81336	1.58386	1.36542	2.38855	1.15153	85.8495	131.056	154.477	103.105	111.978	31.8847	1.64777e-56	8.89963e-53	yes
CC77DRAFT_1023324	CC77DRAFT_1023324	OAG17160	NA	NA	NA	NA	hypothetical protein AA0112_g9209 [Alternaria arborescens]	2.92861	3.91902	2.76739	1.27329	1.26587	1.01875	2105.5	261.522	223.901	39.9477	72.5604	49.2703	6.40314e-52	2.30556e-48	yes
CC77DRAFT_1029392	CC77DRAFT_1029392	OAG23434	GO:0003674(molecular_function);GO:0005575(cellular_component)	00100(Steroid biosynthesis)	K07748	EC:1.1.1.170	hypothetical protein AA0118_g6247 [Alternaria tenuissima]	2.05116	2.31056	1.2407	1.50448	0.613423	0.644234	132.245	98.6822	65.8157	25.4838	94.5095	50.5797	1.30373e-51	3.52071e-48	yes
CC77DRAFT_1049125	CC77DRAFT_1049125	OAG22217	GO:0005507(copper ion binding);GO:0016722(oxidoreductase activity, oxidizing metal ions);GO:0052716(hydroquinone:oxygen oxidoreductase activity)	NA	NA	NA	hypothetical protein CC77DRAFT_1049125 [Alternaria alternata]	391.111	605.24	429.531	1227.97	958.578	683.663	25.0252	18.1835	24.3032	37.46	67.4768	60.5667	5.10802e-47	1.10354e-43	yes
CC77DRAFT_446781	CC77DRAFT_446781	OAG15495	GO:0000981(RNA polymerase II transcription factor activity, sequence-specific DNA binding);GO:0005634(nucleus);GO:0006355(regulation of transcription, DNA-templated);GO:0008270(zinc ion binding)	NA	NA	NA	hypothetical protein AA0116_g10031 [Alternaria tenuissima]	12.6418	9.90076	11.66	8.58106	11.4196	11.3851	149.644	79.9902	96.5487	19.9977	21.4335	21.0543	1.12285e-46	2.0215e-43	yes
CC77DRAFT_545459	CC77DRAFT_545459	OAG24814	NA	NA	NA	NA	hypothetical protein AA0112_g1801 [Alternaria arborescens]	13.9662	15.2226	12.6569	9.65335	10.3141	10.5495	311.887	360.745	426.633	456.305	571.463	120.939	3.0692e-46	4.73622e-43	yes
CC77DRAFT_394570	CC77DRAFT_394570	OAG16265	GO:0005576(extracellular region);GO:0005622(intracellular);GO:0006071(glycerol metabolic process);GO:0006973(intracellular accumulation of glycerol);GO:0016491(oxidoreductase activity);GO:0055114(oxidation-reduction process)	00561(Glycerolipid metabolism)	K18097	EC:1.1.1.156	Aldo/keto reductase [Alternaria alternata]	27.0383	28.2172	29.8944	17.9504	8.31101	17.7197	416.496	194.753	411.117	12.975	23.9557	34.1358	8.20881e-43	1.10839e-39	yes
CC77DRAFT_167288	CC77DRAFT_167288	OAG19483	NA	NA	NA	NA	hypothetical protein CC77DRAFT_167288 [Alternaria alternata]	17.1428	18.4246	14.0982	26.5692	14.5456	16.2321	115.95	166.067	159.184	29.0726	29.1515	24.7596	2.04204e-41	2.4509e-38	yes
CC77DRAFT_1030790	CC77DRAFT_1030790	OAG21171	GO:0005773(vacuole);GO:0005887(integral component of plasma membrane);GO:0015179(L-amino acid transmembrane transporter activity);GO:0015297(antiporter activity)	NA	NA	NA	amino-acid permease inda1 [Alternaria alternata]	16.1013	11.1645	16.6304	19.1872	16.2223	12.514	108.566	122.246	110.191	9.61291	10.1943	19.4625	1.25824e-39	1.35915e-36	yes
CC77DRAFT_948095	CC77DRAFT_948095	OAG14722	NA	NA	NA	NA	hypothetical protein CC77DRAFT_948095 [Alternaria alternata]	7.88326	6.40933	7.10323	6.23876	4.42498	4.68694	38.4624	70.6899	84.773	25.9837	31.894	36.5788	1.14732e-38	1.12667e-35	yes
CC77DRAFT_1052730	CC77DRAFT_1052730	OAG17159	NA	NA	NA	NA	CBD9-like protein [Alternaria alternata]	0.146472	0.145665	0.153261	0.151963	0.039662	0.043765	45.409	7.52449	6.29408	1.85221	2.17205	1.31395	4.30482e-38	3.87506e-35	yes
CC77DRAFT_1038502	CC77DRAFT_1038502	OAG24106	GO:0005737(cytoplasm);GO:0008757(S-adenosylmethionine-dependent methyltransferase activity);GO:0032259(methylation)	NA	NA	NA	hypothetical protein CC77DRAFT_1038502 [Alternaria alternata]	37.1914	45.7117	43.1463	33.2549	62.8352	53.2836	6.11072	4.04945	4.75143	5.76466	4.62509	3.30981	4.71249e-37	3.91572e-34	yes
CC77DRAFT_1024028	CC77DRAFT_1024028	OAG16697	GO:0003674(molecular_function);GO:0005794(Golgi apparatus);GO:0009267(cellular response to starvation);GO:0032153(cell division site);GO:0036170(filamentous growth of a population of unicellular organisms in response to starvation);GO:0036180(filamentous growth of a population of unicellular organisms in response to biotic stimulus);GO:0051286(cell tip);GO:0071216(cellular response to biotic stim…	NA	NA	NA	PQ-loop-domain-containing protein [Alternaria alternata]	20.3265	21.7948	27.807	11.1139	11.1888	13.9737	120.72	83.2131	109.817	34.5584	43.0901	32.5241	1.22141e-34	9.42402e-32	yes
CC77DRAFT_802962	CC77DRAFT_802962	OAG21470	GO:0005351(carbohydrate:proton symporter activity);GO:0005355(glucose transmembrane transporter activity);GO:0005887(integral component of plasma membrane);GO:0046323(glucose import)	NA	NA	NA	sugar transporter STL1 [Alternaria alternata]	11.6693	17.0383	13.5251	12.6306	7.89498	11.4153	127.592	59.6099	192.661	12.9295	14.3208	20.8187	4.30028e-34	3.09677e-31	yes
CC77DRAFT_935802	CC77DRAFT_935802	OAG20917	NA	NA	NA	NA	hypothetical protein CUC08_Gglean005203 [Alternaria sp. MG1]	2.68643	5.3864	6.96803	95.513	116.549	76.0343	1.80441	1.23281	1.41655	23.7753	76.5516	20.4703	3.16669e-33	2.13791e-30	yes
CC77DRAFT_1020780	CC77DRAFT_1020780	OAG20257	GO:0016021(integral component of membrane);GO:0022857(transmembrane transporter activity);GO:0055085(transmembrane transport)	NA	NA	NA	sugar transporter-like protein [Alternaria alternata]	4.73243	3.14715	4.93106	7.22991	5.53626	5.89927	61.773	30.6506	52.8557	10.4479	10.289	6.00182	5.14978e-33	3.27223e-30	yes
CC77DRAFT_1019406	CC77DRAFT_1019406	OAG21475	GO:0005337(nucleoside transmembrane transporter activity);GO:0005887(integral component of plasma membrane);GO:0015862(uridine transport)	NA	NA	NA	hypothetical protein CC77DRAFT_1019406 [Alternaria alternata]	41.3607	25.4896	53.4618	30.2355	26.6641	33.28	468.402	242.598	315.164	39.694	52.0657	43.4971	1.05209e-32	6.31373e-30	yes
CC77DRAFT_394465	CC77DRAFT_394465	OAG16264	GO:0005739(mitochondrion);GO:0046474(glycerophospholipid biosynthetic process)	00970(Aminoacyl-tRNA biosynthesis)	K22503	EC:6.1.1.12	cat eye syndrome critical region protein 5 precursor [Alternaria alternata]	58.3115	63.2258	64.7771	61.3405	34.5741	54.6514	851.479	367.541	922.862	72.8988	119.53	98.2091	6.51083e-32	3.70158e-29	yes
CC77DRAFT_251246	CC77DRAFT_251246	OAG17425	GO:0000909(sporocarp development involved in sexual reproduction);GO:0003674(molecular_function);GO:0005654(nucleoplasm);GO:0005737(cytoplasm);GO:0009847(spore germination);GO:0010914(positive regulation of sterigmatocystin biosynthetic process);GO:0016117(carotenoid biosynthetic process);GO:0030437(ascospore formation);GO:0030448(hyphal growth);GO:0040009(regulation of growth rate);GO:0042318(pe…	NA	NA	NA	Developmental and secondary metabolism regulator [Alternaria tenuissima]	20.0539	15.1179	18.3479	17.0471	22.3404	20.8264	99.6423	102.599	111.303	112.383	91.2274	92.1197	1.10828e-31	5.9858e-29	yes
CC77DRAFT_1014891	CC77DRAFT_1014891	OAG13346	NA	NA	NA	NA	hypothetical protein AA0115_g12246 [Alternaria tenuissima]	682.575	445.754	849.467	95.4465	119.805	107.357	15.3691	8.05261	8.58013	15.1362	36.3845	103.333	1.23974e-31	6.37697e-29	yes
CC77DRAFT_933446	CC77DRAFT_933446	OAG21662	GO:0018664(benzoate 4-monooxygenase activity);GO:0043231(intracellular membrane-bounded organelle);GO:0055114(oxidation-reduction process)	NA	NA	NA	cytochrome P450 [Alternaria alternata]	46.7563	22.1523	39.375	95.8592	226.695	108.716	10.9678	14.3003	12.0759	11.2888	17.1049	10.2435	3.02789e-31	1.48669e-28	yes
CC77DRAFT_289286	CC77DRAFT_289286	OAG24900	NA	NA	NA	NA	hypothetical protein CC77DRAFT_289286 [Alternaria alternata]	3.20209	2.65284	1.84289	3.20914	4.09325	3.39549	99.1632	31.3866	38.1254	44.5575	36.6722	13.7701	3.85724e-29	1.81156e-26	yes
CC77DRAFT_16643	CC77DRAFT_16643	OAG25969	NA	NA	NA	NA	hypothetical protein CC77DRAFT_16643 [Alternaria alternata]	0.567799	0.572922	0.4863	0.340274	0.320445	0.682645	6.20167	5.68584	5.10004	1.11875	0.902129	0.634068	5.81534e-29	2.56937e-26	yes
CC77DRAFT_1009481	CC77DRAFT_1009481	OAG19764	GO:0003674(molecular_function);GO:0008150(biological_process);GO:0031160(spore wall)	NA	NA	NA	barwin-like endoglucanase [Alternaria alternata]	208.335	85.8771	163.272	347.949	349.478	361.328	14.0973	20.4714	15.7172	10.7572	27.0857	43.838	5.94651e-29	2.56937e-26	yes
CC77DRAFT_1007650	CC77DRAFT_1007650	OAG22191	GO:0005302(L-tyrosine transmembrane transporter activity);GO:0005774(vacuolar membrane);GO:0015186(L-glutamine transmembrane transporter activity);GO:0015188(L-isoleucine transmembrane transporter activity)	00770(Pantothenate and CoA biosynthesis)	K00606	EC:2.1.2.11	hypothetical protein CC77DRAFT_1007650 [Alternaria alternata]	55.6501	42.1051	48.4554	35.1906	52.2202	51.3135	298.149	191.372	276.303	45.2552	40.03	29.904	2.80618e-28	1.16586e-25	yes
CC77DRAFT_1040182	CC77DRAFT_1040182	OAG21150	GO:0005887(integral component of plasma membrane);GO:0006644(phospholipid metabolic process);GO:0007165(signal transduction);GO:0008195(phosphatidate phosphatase activity);GO:0046839(phospholipid dephosphorylation)	NA	NA	NA	S-adenosyl-L-methionine-dependent methyltransferase [Alternaria alternata]	68.201	32.3472	47.541	25.7227	42.9046	31.4411	6.20351	5.34169	3.86255	8.91803	5.83423	7.29692	4.0087e-28	1.60378e-25	yes
CC77DRAFT_1061118	CC77DRAFT_1061118	OAG20529	NA	NA	NA	NA	hypothetical protein CC77DRAFT_1061118 [Alternaria alternata]	36.125	40.0877	54.419	22.4327	27.2493	36.2303	4.75034	3.97967	4.27014	4.23712	4.46604	7.94593	4.51547e-28	1.742e-25	yes
CC77DRAFT_375277	CC77DRAFT_375277	OAG16448	GO:0000981(RNA polymerase II transcription factor activity, sequence-specific DNA binding);GO:0003677(DNA binding);GO:0005634(nucleus);GO:0006351(transcription, DNA-templated);GO:0006355(regulation of transcription, DNA-templated);GO:0008270(zinc ion binding);GO:0070787(conidiophore development)	NA	NA	NA	hypothetical protein CC77DRAFT_375277 [Alternaria alternata]	15.1605	14.0956	12.2644	15.9945	10.0604	10.2944	49.3428	53.4998	83.8856	11.9065	11.2135	11.5577	8.93707e-28	3.3289e-25	yes
CC77DRAFT_1035477	CC77DRAFT_1035477	OAG14712	GO:0003674(molecular_function);GO:0016021(integral component of membrane);GO:0055085(transmembrane transport)	NA	NA	NA	Efflux pump bik6 [Alternaria tenuissima]	4.03449	2.70311	2.59674	2.96516	3.08739	2.66604	19.8476	21.1138	23.7577	117.665	47.8991	17.7213	2.81361e-27	1.01309e-24	yes
CC77DRAFT_643285	CC77DRAFT_643285	OAG24020	GO:0010430(fatty acid omega-oxidation);GO:0018685(alkane 1-monooxygenase activity);GO:0019825(oxygen binding)	00071(Fatty acid degradation);00380(Tryptophan metabolism)	K00493	EC:1.14.14.1	cytochrome P450 [Alternaria alternata]	72.8755	97.9574	74.4653	20.0723	30.3702	33.4771	353.742	257.904	292.82	47.7502	28.8304	60.051	3.94534e-27	1.37476e-24	yes
CC77DRAFT_973689	CC77DRAFT_973689	OAG15389	GO:0003674(molecular_function);GO:0005575(cellular_component);GO:0008150(biological_process)	NA	NA	NA	hypothetical protein CC77DRAFT_973689 [Alternaria alternata]	1.40606	0.760712	0.976203	1.33457	0.481696	0.545938	25.5768	11.2345	13.8961	4.1339	3.32319	1.7591	1.25382e-26	4.23242e-24	yes
CC77DRAFT_930566	CC77DRAFT_930566	OAG23433	GO:0005506(iron ion binding);GO:0005575(cellular_component);GO:0009055(electron transfer activity);GO:0016705(oxidoreductase activity, acting on paired donors, with incorporation or reduction of molecular oxygen);GO:0020037(heme binding);GO:0055114(oxidation-reduction process)	00404(Staurosporine biosynthesis)	K17475	EC:1.14.13.176	cytochrome P450 67 [Alternaria alternata]	0.368846	0.694674	0.325524	2.07791	0.433014	0.501371	24.6843	23.5451	21.744	7.11338	62.2767	50.3802	9.40689e-26	3.0412e-23	yes
CC77DRAFT_1023197	CC77DRAFT_1023197	OAG17685	NA	NA	NA	NA	PEBP-like protein [Alternaria alternata]	1.99662	5.01159	4.00324	7.41172	9.13711	11.0175	19.6428	15.4833	15.5332	154.326	86.4421	30.258	9.57238e-26	3.0412e-23	yes
CC77DRAFT_936606	CC77DRAFT_936606	OAG20343	GO:0005575(cellular_component);GO:0008150(biological_process)	NA	NA	NA	hypothetical protein CC77DRAFT_936606 [Alternaria alternata]	256.267	450.038	170.289	130.915	200.421	178.97	15.4116	12.832	11.0409	34.1611	43.1727	82.6257	1.25895e-25	3.88548e-23	yes
CC77DRAFT_934986	CC77DRAFT_934986	OAG21293	GO:0000768(syncytium formation by plasma membrane fusion);GO:0000981(RNA polymerase II transcription factor activity, sequence-specific DNA binding);GO:0005634(nucleus);GO:0006351(transcription, DNA-templated);GO:0006355(regulation of transcription, DNA-templated);GO:0008270(zinc ion binding);GO:0030437(ascospore formation);GO:0030448(hyphal growth);GO:0042752(regulation of circadian rhythm);GO:0…	NA	NA	NA	hypothetical protein CC77DRAFT_934986 [Alternaria alternata]	14.6247	11.0951	15.2801	15.6921	17.2064	14.9451	55.9403	74.1316	84.75	41.016	64.3573	53.6053	2.00024e-25	6.00183e-23	yes
CC77DRAFT_1063747	CC77DRAFT_1063747	OAG17743	NA	NA	NA	NA	hypothetical protein CC77DRAFT_1063747 [Alternaria alternata]	86.7637	80.2589	85.1932	23.6024	34.6549	45.3921	24.0679	23.1232	30.1697	10.6899	11.9878	11.9836	2.2668e-25	6.61782e-23	yes
CC77DRAFT_1025239	CC77DRAFT_1025239	OAG15186	GO:0005506(iron ion binding);GO:0005575(cellular_component);GO:0008202(steroid metabolic process);GO:0009055(electron transfer activity);GO:0016491(oxidoreductase activity);GO:0016705(oxidoreductase activity, acting on paired donors, with incorporation or reduction of molecular oxygen);GO:0020037(heme binding);GO:0055114(oxidation-reduction process)	04139(Mitophagy - yeast)	K11644	NA	cytochrome P450 monooxygenase-like protein [Alternaria alternata]	27.2184	13.7221	18.9632	24.8412	58.336	34.0586	4.47248	3.9308	3.23306	5.74904	5.75325	6.4233	7.55829e-25	2.14854e-22	yes
CC77DRAFT_1028405	CC77DRAFT_1028405	OAG24584	GO:0003674(molecular_function);GO:0005575(cellular_component);GO:0008150(biological_process)	00564(Glycerophospholipid metabolism);00565(Ether lipid metabolism)	K06123	EC:1.1.1.101	hypothetical protein CC77DRAFT_1028405 [Alternaria alternata]	49.1189	58.6998	64.7803	253.616	234.669	123.509	21.3188	27.7512	29.4125	64.2769	69.5289	49.7256	2.62076e-24	7.25884e-22	yes
CC77DRAFT_866679	CC77DRAFT_866679	OAG21311	NA	NA	NA	NA	hypothetical protein CC77DRAFT_866679 [Alternaria alternata]	38.925	49.537	45.6079	24.2309	36.3706	38.5902	227.008	224.377	267.961	152.435	126.554	98.7408	3.39935e-24	9.17995e-22	yes
CC77DRAFT_794122	CC77DRAFT_794122	OAG22275	GO:0005575(cellular_component)	00260(Glycine, serine and threonine metabolism)	K00108	EC:1.1.99.1	alcohol oxidase [Alternaria alternata]	27.9052	17.9751	16.1283	15.3244	20.3792	12.5688	3.56214	2.43747	3.92893	3.1709	2.31802	3.18273	3.73913e-24	9.85124e-22	yes
CC77DRAFT_839270	CC77DRAFT_839270	OAG21796	GO:0003674(molecular_function);GO:0005575(cellular_component);GO:0008150(biological_process)	NA	NA	NA	amino acid transporter [Alternaria alternata]	0.640037	0.510457	0.617311	1.56434	0.933103	0.832961	5.07992	9.02597	6.56316	5.07403	4.43377	8.61373	7.35266e-24	1.89103e-21	yes
CC77DRAFT_948152	CC77DRAFT_948152	OAG14713	GO:0005575(cellular_component);GO:0008150(biological_process)	NA	NA	NA	2OG-Fe(II) oxygenase family oxidoreductase [Alternaria alternata]	0.401746	0.480657	0.304643	0.466308	0.181489	0.217654	1.63609	1.85848	1.60244	42.2506	5.24375	4.83035	7.68957e-24	1.93169e-21	yes
CC77DRAFT_941075	CC77DRAFT_941075	OAG17996	GO:0005739(mitochondrion);GO:0046474(glycerophospholipid biosynthetic process)	00970(Aminoacyl-tRNA biosynthesis)	K22503	EC:6.1.1.12	HAD superfamily hydrolase-like protein [Alternaria alternata]	26.4361	19.8388	15.5227	15.0171	20.5981	23.1874	139.024	58.847	122.249	18.0827	14.7067	11.2261	2.44697e-23	6.00731e-21	yes
CC77DRAFT_78571	CC77DRAFT_78571	OAG20720	NA	NA	NA	NA	hypothetical protein CC77DRAFT_78571 [Alternaria alternata]	16.3064	18.0489	20.5664	81.9885	86.3795	67.904	12.4152	11.0282	14.6874	30.3869	48.6182	55.4509	3.52902e-23	8.47122e-21	yes
CC77DRAFT_1060979	CC77DRAFT_1060979	OAG21291	GO:0003674(molecular_function);GO:0005575(cellular_component);GO:0008150(biological_process)	NA	NA	NA	SAM and PH domain-containing protein [Alternaria alternata]	15.1332	11.0743	14.5461	19.1296	18.9971	19.5735	57.1704	51.6688	61.8361	47.9926	61.883	51.6277	4.80998e-23	1.12951e-20	yes
CC77DRAFT_945175	CC77DRAFT_945175	OAG16078	GO:0003700(DNA binding transcription factor activity);GO:0005634(nucleus);GO:0006357(regulation of transcription by RNA polymerase II);GO:0009847(spore germination);GO:0044212(transcription regulatory region DNA binding);GO:0048315(conidium formation);GO:0070873(regulation of glycogen metabolic process);GO:0075306(regulation of conidium formation)	NA	NA	NA	hypothetical protein CC77DRAFT_945175 [Alternaria alternata]	3.54762	3.02358	3.32215	4.77787	2.97125	3.18716	29.755	16.4393	32.3781	8.06679	8.13724	8.66296	5.70233e-23	1.31057e-20	yes
CC77DRAFT_933916	CC77DRAFT_933916	OAG21786	GO:0005262(calcium channel activity);GO:0006874(cellular calcium ion homeostasis)	NA	NA	NA	hypothetical protein CC77DRAFT_933916 [Alternaria alternata]	14.834	14.7012	13.5932	6.91608	8.7439	8.90784	65.9929	32.0446	61.7881	16.4664	15.454	11.2788	6.94401e-23	1.56269e-20	yes
CC77DRAFT_929899	CC77DRAFT_929899	OAG23076	GO:0004650(polygalacturonase activity);GO:0005575(cellular_component);GO:0045490(pectin catabolic process)	00040(Pentose and glucuronate interconversions)	K01213	EC:3.2.1.67	the polygalacturonase [Alternaria alternata]	317.011	166.635	315.565	482.905	775.019	712.081	37.6607	38.2414	26.9219	44.2086	79.3289	159.007	1.19851e-22	2.6421e-20	yes
CC77DRAFT_1021125	CC77DRAFT_1021125	OAG19740	GO:0005351(carbohydrate:proton symporter activity);GO:0005355(glucose transmembrane transporter activity);GO:0005887(integral component of plasma membrane);GO:0046323(glucose import)	04113(Meiosis - yeast)	K08139	NA	general substrate transporter [Alternaria alternata]	55.7528	31.5939	44.097	229.672	486.059	281.734	29.6071	46.254	33.268	148.129	114.641	151.345	1.53202e-22	3.30977e-20	yes
CC77DRAFT_1099871	CC77DRAFT_1099871	OAG14559	NA	NA	NA	NA	hypothetical protein CC77DRAFT_1099871 [Alternaria alternata]	0.046675	0.048661	0	0.038358	0	0	4.21614	2.2401	2.62985	1.75785	2.01774	0.290685	1.90099e-22	4.02638e-20	yes
CC77DRAFT_979861	CC77DRAFT_979861	OAG26653	GO:0003824(catalytic activity);GO:0005575(cellular_component);GO:0008152(metabolic process)	00360(Phenylalanine metabolism);00130(Ubiquinone and other terpenoid-quinone biosynthesis)	K01904	EC:6.2.1.12	4-coumarate-CoA ligase [Alternaria alternata]	20.8735	29.7735	14.98	1.89557	2.73959	3.62929	5.42695	5.33805	2.55843	2.28481	2.50818	2.61695	2.37868e-22	4.94125e-20	yes
CC77DRAFT_1002285	CC77DRAFT_1002285	OAG13996	GO:0008152(metabolic process);GO:0016815(hydrolase activity, acting on carbon-nitrogen (but not peptide) bonds, in nitriles)	00460(Cyanoamino acid metabolism)	K10675	EC:4.2.1.66	carbon-nitrogen hydrolase [Alternaria alternata]	13.2643	5.55407	6.05174	10.9428	10.0212	6.78634	120.085	79.5807	57.2351	27.8702	59.1677	62.3632	2.52312e-22	5.14241e-20	yes
CC77DRAFT_1016094	CC77DRAFT_1016094	OAG25079	NA	NA	NA	NA	hypothetical protein AA0114_g545 [Alternaria tenuissima]	31.0375	34.6874	42.6621	11.6806	15.1192	15.3148	4.28981	3.29036	2.64622	5.06648	9.8256	10.5364	3.13159e-22	6.26433e-20	yes
CC77DRAFT_1064192	CC77DRAFT_1064192	OAG17575	NA	NA	NA	NA	hypothetical protein CC77DRAFT_1064192 [Alternaria alternata]	23.1047	17.6351	19.8294	8.74327	20.1022	17.5981	1.68738	1.23504	1.5575	2.70038	2.52082	4.89157	5.58269e-22	1.09644e-19	yes
CC77DRAFT_1024559	CC77DRAFT_1024559	OAG16127	GO:0003674(molecular_function);GO:0005575(cellular_component);GO:0043935(sexual sporulation resulting in formation of a cellular spore);GO:0043941(positive regulation of sexual sporulation resulting in formation of a cellular spore);GO:0048315(conidium formation);GO:0075308(negative regulation of conidium formation)	NA	NA	NA	hypothetical protein CC77DRAFT_1024559 [Alternaria alternata]	138.746	56.7058	145.092	248.955	304.694	269.254	1001.04	732.691	706.34	1476.01	2077.88	1724.94	7.43101e-22	1.43339e-19	yes
CC77DRAFT_1064089	CC77DRAFT_1064089	OAG17465	GO:0003674(molecular_function);GO:0005575(cellular_component);GO:0008150(biological_process)	NA	NA	NA	hypothetical protein CC77DRAFT_1064089 [Alternaria alternata]	76.2909	73.9143	97.8093	32.1726	33.4355	45.4875	11.3062	8.70609	7.5792	11.3183	12.6727	27.4057	1.54027e-21	2.91894e-19	yes
CC77DRAFT_793244	CC77DRAFT_793244	OAG22250	GO:0004190(aspartic-type endopeptidase activity);GO:0006508(proteolysis);GO:0030163(protein catabolic process)	NA	NA	NA	acid protease [Alternaria alternata]	17.2231	16.1208	12.298	15.4339	24.7042	21.4576	146.498	130.416	150.696	208.456	105.197	51.335	1.73171e-21	3.22516e-19	yes
CC77DRAFT_997312	CC77DRAFT_997312	OAG16726	GO:0016985(mannan endo-1,4-beta-mannosidase activity);GO:0046355(mannan catabolic process)	00051(Fructose and mannose metabolism)	K19355	EC:3.2.1.78	glycoside hydrolase [Alternaria alternata]	4.90399	2.56254	3.32941	2.8318	7.06872	4.11062	18.5429	68.6518	84.7058	6.00701	9.00707	13.6422	1.95911e-21	3.58682e-19	yes
CC77DRAFT_1034023	CC77DRAFT_1034023	OAG16437	NA	NA	NA	NA	hypothetical protein CC77DRAFT_1034023 [Alternaria alternata]	3.71268	4.13696	2.4556	3.10968	5.77975	3.85375	50.1811	51.2808	64.8261	40.9991	13.7092	8.6171	3.96075e-21	7.13067e-19	yes
CC77DRAFT_1025369	CC77DRAFT_1025369	OAG15034	GO:0003674(molecular_function);GO:0005575(cellular_component);GO:0008150(biological_process)	NA	NA	NA	hypothetical protein CC77DRAFT_1025369, partial [Alternaria alternata]	178.651	185.837	183.015	102.232	185.79	172.178	1385.27	1024.27	975.196	600.652	741.139	619.965	6.84114e-21	1.20717e-18	yes
CC77DRAFT_1016368	CC77DRAFT_1016368	OAG25396	GO:0005575(cellular_component);GO:0008270(zinc ion binding);GO:0016491(oxidoreductase activity);GO:0016616(oxidoreductase activity, acting on the CH-OH group of donors, NAD or NADP as acceptor);GO:0051287(NAD binding);GO:0055114(oxidation-reduction process)	00010(Glycolysis / Gluconeogenesis);00040(Pentose and glucuronate interconversions);00561(Glycerolipid metabolism)	K00002	EC:1.1.1.2	GroES-like protein [Alternaria alternata]	4.48965	5.52198	2.85251	3.16594	2.59478	2.14411	54.6965	23.7565	49.2211	3.21307	14.9428	8.07315	6.92877e-21	1.20717e-18	yes
CC77DRAFT_982116	CC77DRAFT_982116	OAG24793	GO:0005575(cellular_component);GO:0008150(biological_process);GO:0008237(metallopeptidase activity)	NA	NA	NA	hypothetical protein CC77DRAFT_982116 [Alternaria alternata]	18.6955	21.024	29.9275	17.8524	44.791	25.5208	3.71251	4.3103	3.21246	6.32975	6.17116	5.10309	7.76668e-21	1.33168e-18	yes
CC77DRAFT_991657	CC77DRAFT_991657	OAG19413	GO:0009813(flavonoid biosynthetic process);GO:0016906(sterol 3-beta-glucosyltransferase activity);GO:0043231(intracellular membrane-bounded organelle);GO:0052696(flavonoid glucuronidation)	NA	NA	NA	hypothetical protein CC77DRAFT_991657 [Alternaria alternata]	4.12462	7.52657	2.15123	10.9019	9.27561	12.2643	45.4155	53.4638	42.9216	78.8258	67.0315	28.9685	9.87627e-21	1.66693e-18	yes
CC77DRAFT_1004377	CC77DRAFT_1004377	OAG26426	GO:0005575(cellular_component);GO:0006066(alcohol metabolic process);GO:0008812(choline dehydrogenase activity);GO:0016614(oxidoreductase activity, acting on CH-OH group of donors);GO:0050660(flavin adenine dinucleotide binding);GO:0055114(oxidation-reduction process)	00640(Propanoate metabolism)	K01908	EC:6.2.1.17	alcohol oxidase [Alternaria alternata]	40.5438	69.0987	80.4721	10.9541	9.49205	18.1688	10.9897	12.2809	9.76953	6.49624	11.8561	13.6586	1.0136e-20	1.68445e-18	yes
CC77DRAFT_987620	CC77DRAFT_987620	OAG20979	GO:0003674(molecular_function);GO:0005575(cellular_component);GO:0008150(biological_process)	02010(ABC transporters)	K05658	EC:3.6.3.44	pisatin demethylase [Alternaria alternata]	5.45056	3.33896	2.59771	5.50205	9.05472	4.81818	30.915	34.0289	36.192	27.7172	22.0682	15.3307	2.3248e-20	3.80492e-18	yes
CC77DRAFT_1021328	CC77DRAFT_1021328	OAG20001	GO:0004601(peroxidase activity);GO:0005575(cellular_component);GO:0008150(biological_process)	NA	NA	NA	peroxidase-like protein [Alternaria alternata]	2.46303	4.48685	1.29857	4.62257	1.46537	2.32113	37.8065	81.583	46.467	10.6074	24.0371	45.7079	2.64401e-20	4.26278e-18	yes
CC77DRAFT_986727	CC77DRAFT_986727	OAG21483	GO:0003674(molecular_function);GO:0005575(cellular_component);GO:0008150(biological_process)	NA	NA	NA	Metallo-dependent phosphatase [Alternaria alternata]	0.431868	0.357142	0.4796	0.593112	0.13155	0.402073	6.31834	3.41843	5.19165	1.1395	0.575467	0.618653	2.70573e-20	4.29813e-18	yes
CC77DRAFT_940497	CC77DRAFT_940497	OAG18268	NA	NA	NA	NA	hypothetical protein CC77DRAFT_940497 [Alternaria alternata]	190.976	126.699	142.076	103.25	165.905	147.054	23.6771	24.5329	32.6262	32.1675	52.875	59.4548	3.20644e-20	5.01971e-18	yes
CC77DRAFT_949043	CC77DRAFT_949043	OAG14248	GO:0003674(molecular_function);GO:0005575(cellular_component);GO:0008150(biological_process)	NA	NA	NA	hypothetical protein AA0115_g9527 [Alternaria tenuissima]	2.73948	8.78275	1.90207	10.0714	1.86486	2.45772	61.5756	135.325	166.649	50.5502	50.8518	69.2366	4.7039e-20	7.25878e-18	yes
CC77DRAFT_1016227	CC77DRAFT_1016227	OAG25259	NA	NA	NA	NA	hypothetical protein CC77DRAFT_1016227 [Alternaria alternata]	5127.64	9594.43	6221.47	3108.55	7778.16	7922.72	383.301	187.048	188.29	940.486	1440.05	1345.54	5.1026e-20	7.76313e-18	yes
CC77DRAFT_286135	CC77DRAFT_286135	OAG17286	GO:0003674(molecular_function);GO:0005783(endoplasmic reticulum);GO:0016021(integral component of membrane);GO:0044718(siderophore transmembrane transport)	NA	NA	NA	MFS general substrate transporter [Alternaria alternata]	0.4396	0.268418	0.425353	0.352956	0.376477	0.251643	3.11353	1.72708	3.16986	0.4378	0.277305	0.426182	8.26994e-20	1.24072e-17	yes
CC77DRAFT_930919	CC77DRAFT_930919	OAG22524	GO:0003674(molecular_function);GO:0005634(nucleus);GO:0005829(cytosol);GO:0008150(biological_process)	NA	NA	NA	DUF726-domain-containing protein, partial [Alternaria alternata]	5.43466	4.65896	0	0	0	0	0	0	0	0	0	0	8.48987e-20	1.25627e-17	yes
CC77DRAFT_971789	CC77DRAFT_971789	OAG15869	GO:0005575(cellular_component);GO:0008152(metabolic process);GO:0016491(oxidoreductase activity)	NA	NA	NA	NAD(P)-binding protein [Alternaria alternata]	17.5343	18.5318	9.62916	17.3791	15.9191	14.1463	49.697	75.7569	84.9711	48.1932	89.734	75.6523	8.91393e-20	1.30119e-17	yes
CC77DRAFT_747562	CC77DRAFT_747562	OAG22795	GO:0005575(cellular_component);GO:0008762(UDP-N-acetylmuramate dehydrogenase activity);GO:0016491(oxidoreductase activity);GO:0050660(flavin adenine dinucleotide binding);GO:0055114(oxidation-reduction process)	00511(Other glycan degradation)	K15923	EC:3.2.1.51	FAD binding domain-containing protein [Alternaria alternata]	31.4646	29.3803	34.0953	1.82852	6.1465	10.4081	3.97438	1.5086	2.53358	2.03612	2.63534	3.03496	1.60664e-19	2.31399e-17	yes
CC77DRAFT_1019641	CC77DRAFT_1019641	OAG21740	GO:0000905(sporocarp development involved in asexual reproduction);GO:0003674(molecular_function);GO:0005576(extracellular region);GO:0043935(sexual sporulation resulting in formation of a cellular spore);GO:0070790(phialide development)	NA	NA	NA	hypothetical protein CC77DRAFT_1019641 [Alternaria alternata]	8.53613	5.24906	8.45007	10.1241	9.24826	11.1694	61.9443	36.2233	40.218	13.1909	15.0502	17.3897	2.45695e-19	3.4921e-17	yes
CC77DRAFT_336024	CC77DRAFT_336024	OAG25600	GO:0000329(fungal-type vacuole membrane);GO:0003674(molecular_function);GO:0005783(endoplasmic reticulum);GO:0005794(Golgi apparatus);GO:0006893(Golgi to plasma membrane transport);GO:0071944(cell periphery)	NA	NA	NA	DUF221-domain-containing protein [Alternaria alternata]	69.2018	62.8047	91.3504	61.3727	55.6805	54.752	496.877	293.86	327.952	62.9492	91.7625	104.197	3.0141e-19	4.22835e-17	yes
CC77DRAFT_947585	CC77DRAFT_947585	OAG14969	GO:0005737(cytoplasm);GO:0008757(S-adenosylmethionine-dependent methyltransferase activity);GO:0032259(methylation)	NA	NA	NA	hypothetical protein CC77DRAFT_947585 [Alternaria alternata]	18.0705	12.775	13.6788	18.3155	16.9707	18.8777	36.1316	38.7459	39.149	47.6496	70.3577	65.7984	3.07401e-19	4.25712e-17	yes
CC77DRAFT_976259	CC77DRAFT_976259	OAG13997	GO:0003674(molecular_function);GO:0005575(cellular_component);GO:0008150(biological_process)	NA	NA	NA	hypothetical protein CC77DRAFT_976259 [Alternaria alternata]	0.711992	0.755733	1.31873	1.62466	2.69722	2.41017	12.0164	9.89937	7.02014	5.9847	5.78714	4.4705	3.3067e-19	4.52139e-17	yes
CC77DRAFT_1056084	CC77DRAFT_1056084	OAG25968	NA	NA	NA	NA	hypothetical protein CC77DRAFT_1056084 [Alternaria alternata]	0.766747	0.519307	0.335426	0.31981	0.596839	0.377312	5.74458	4.70259	4.03337	1.05401	0.974682	0.798231	5.14729e-19	6.95013e-17	yes
CC77DRAFT_1066430	CC77DRAFT_1066430	OAG15207	NA	NA	NA	NA	hypothetical protein CC77DRAFT_1066430 [Alternaria alternata]	194.835	222.775	218.209	10.626	33.9319	59.4175	22.4451	10.1706	8.52474	34.2405	28.456	19.7962	6.6435e-19	8.85964e-17	yes
CC77DRAFT_807823	CC77DRAFT_807823	OAG21576	GO:0003674(molecular_function);GO:0005575(cellular_component);GO:0008150(biological_process)	NA	NA	NA	hypothetical protein AG0111_g7807 [Alternaria gaisen]	2567.79	3487.19	3549.83	1798.05	3690.68	2853.94	58.5434	16.4486	11.1149	119.415	263.227	882.169	6.93895e-19	9.1408e-17	yes
CC77DRAFT_1100753	CC77DRAFT_1100753	OAG13420	GO:0003824(catalytic activity);GO:0005737(cytoplasm);GO:0006520(cellular amino acid metabolic process);GO:0016620(oxidoreductase activity, acting on the aldehyde or oxo group of donors, NAD or NADP as acceptor);GO:0044237(cellular metabolic process);GO:0050662(coenzyme binding);GO:0051287(NAD binding);GO:0055114(oxidation-reduction process)	NA	NA	NA	NAD(P)-binding protein [Alternaria alternata]	4.04495	6.61592	12.1171	0.285726	0.58105	1.37162	0.779287	0.294413	0.193822	0.301474	0.084878	0.329312	1.01006e-18	1.31454e-16	yes
CC77DRAFT_1049950	CC77DRAFT_1049950	OAG20508	GO:0003674(molecular_function);GO:0005575(cellular_component);GO:0008150(biological_process)	NA	NA	NA	hypothetical protein CC77DRAFT_1049950 [Alternaria alternata]	57.3745	77.4267	96.5758	172.28	290.922	273.915	32.0405	33.0195	21.1888	79.1132	130.064	81.3567	1.09723e-18	1.41098e-16	yes
CC77DRAFT_617293	CC77DRAFT_617293	OAG23649	NA	NA	NA	NA	hypothetical protein CC77DRAFT_617293 [Alternaria alternata]	5.74832	4.49555	4.01757	3.43003	3.36885	3.94796	16.4449	13.585	12.6724	12.7771	31.0682	20.9544	1.97491e-18	2.50976e-16	yes
CC77DRAFT_935154	CC77DRAFT_935154	OAG20909	GO:0003674(molecular_function);GO:0005575(cellular_component);GO:0008150(biological_process)	00750(Vitamin B6 metabolism)	K05275	EC:1.1.1.65	Aldo/keto reductase [Alternaria alternata]	28.1312	6.9337	14.158	8.82237	7.06643	7.12376	172.493	166.47	208.684	19.6462	137.058	152.949	2.46553e-18	3.09682e-16	yes
CC77DRAFT_17210	CC77DRAFT_17210	OAG25982	NA	NA	NA	NA	hypothetical protein AA0115_g4308 [Alternaria tenuissima]	8.33621	7.5732	8.1769	6.41913	13.5796	8.07117	1.36654	1.13044	1.11154	2.13596	2.28729	3.28853	3.31033e-18	4.11014e-16	yes
CC77DRAFT_237249	CC77DRAFT_237249	OAG17818	NA	00500(Starch and sucrose metabolism)	K01199	EC:3.2.1.39	GPI-anchored cell wall beta-1,3-endoglucanase EglC [Alternaria alternata]	63.2063	66.508	63.6576	58.4355	65.7627	53.4321	17.9844	13.7866	9.58495	23.2736	26.3894	29.8335	4.11975e-18	5.057e-16	yes
CC77DRAFT_299044	CC77DRAFT_299044	OAG25072	GO:0001561(fatty acid alpha-oxidation);GO:0004601(peroxidase activity);GO:0005576(extracellular region);GO:0006629(lipid metabolic process);GO:0006979(response to oxidative stress);GO:0008219(cell death);GO:0009626(plant-type hypersensitive response);GO:0009627(systemic acquired resistance);GO:0009737(response to abscisic acid);GO:0009751(response to salicylic acid);GO:0012511(monolayer-surrounde…	NA	NA	NA	heme peroxidase [Alternaria alternata]	59.4271	142.023	58.2884	5.95585	12.7764	20.739	9.78814	9.80278	5.34901	9.71498	11.1142	21.2074	5.81045e-18	7.05219e-16	yes
CC77DRAFT_360341	CC77DRAFT_360341	OAG16896	GO:0003674(molecular_function);GO:0005575(cellular_component);GO:0008150(biological_process)	NA	NA	NA	hypothetical protein CC77DRAFT_360341 [Alternaria alternata]	36.5493	42.7456	51.7012	23.734	24.4327	26.2467	167.512	131.433	86.0637	32.7793	34.6994	46.9271	6.33369e-18	7.60184e-16	yes
CC77DRAFT_1057320	CC77DRAFT_1057320	OAG25546	NA	NA	NA	NA	hypothetical protein CC77DRAFT_1057320 [Alternaria alternata]	6.92782	7.13198	5.30243	3.80541	3.21487	5.48039	27.0985	24.9138	35.3047	13.7968	9.83443	8.38194	7.87596e-18	9.34903e-16	yes
CC77DRAFT_1097613	CC77DRAFT_1097613	OAG17155	NA	NA	NA	NA	hypothetical protein CC77DRAFT_1097613 [Alternaria alternata]	1.57926	1.2345	1.0316	0.656106	1.26555	0.922593	62.0756	9.78918	7.55379	6.77033	7.27864	3.03503	8.55926e-18	1.00497e-15	yes
CC77DRAFT_280682	CC77DRAFT_280682	OAG17158	GO:0003674(molecular_function);GO:0005575(cellular_component);GO:0008150(biological_process)	NA	NA	NA	hypothetical protein CC77DRAFT_280682 [Alternaria alternata]	2.16314	1.44551	1.76212	1.26114	2.2381	0.9348	61.5511	10.9552	9.6525	3.23311	3.88955	1.61976	9.07455e-18	1.05401e-15	yes
CC77DRAFT_1020301	CC77DRAFT_1020301	OAG20622	GO:0003674(molecular_function);GO:0005575(cellular_component);GO:0008150(biological_process)	NA	NA	NA	NAD(P)-binding protein [Alternaria alternata]	22.4527	13.3774	53.2814	44.7438	71.6797	38.5657	1.64939	0.921173	1.1611	3.22988	14.1528	17.8399	1.09997e-17	1.25468e-15	yes
CC77DRAFT_188609	CC77DRAFT_188609	OAG19147	GO:0005737(cytoplasm);GO:0008757(S-adenosylmethionine-dependent methyltransferase activity);GO:0032259(methylation)	03018(RNA degradation)	K12584	EC:3.6.1.59	methyltransferase [Alternaria alternata]	20.3027	15.9625	18.8745	16.1929	11.1205	14.1042	66.5605	55.5722	50.9222	41.203	44.5068	39.4455	1.10345e-17	1.25468e-15	yes
CC77DRAFT_991939	CC77DRAFT_991939	OAG18794	NA	NA	NA	NA	hypothetical protein CC77DRAFT_991939 [Alternaria alternata]	0.80085	1.71725	0.045535	0.087739	0.129082	0	10.7017	21.9497	18.1014	0.48517	1.72822	3.50361	2.01994e-17	2.27285e-15	yes
CC77DRAFT_379603	CC77DRAFT_379603	OAG16503	GO:0003674(molecular_function);GO:0005575(cellular_component);GO:0008150(biological_process)	NA	NA	NA	hypothetical protein CC77DRAFT_379603 [Alternaria alternata]	19.0849	11.0198	14.6982	21.3985	29.5647	28.1064	3.46584	2.09449	1.83598	6.70301	11.068	11.9291	3.31793e-17	3.69488e-15	yes
CC77DRAFT_1011956	CC77DRAFT_1011956	OAG16905	NA	NA	NA	NA	hypothetical protein CC77DRAFT_1011956 [Alternaria alternata]	100.399	185.103	176.937	435.365	495.552	363.713	43.3559	60.2534	56.4965	279.35	362.281	173.445	4.17042e-17	4.57466e-15	yes
CC77DRAFT_1056475	CC77DRAFT_1056475	OAG26404	GO:0000981(RNA polymerase II transcription factor activity, sequence-specific DNA binding);GO:0005634(nucleus)	NA	NA	NA	hypothetical protein CC77DRAFT_1056475 [Alternaria alternata]	187.857	185.776	196.161	98.1336	118.022	128.985	616.032	363.249	498.814	67.7771	68.331	96.3989	4.19266e-17	4.57466e-15	yes
CC77DRAFT_986105	CC77DRAFT_986105	OAG22105	GO:0005575(cellular_component);GO:0008150(biological_process);GO:0008270(zinc ion binding)	NA	NA	NA	hypothetical protein AA0114_g6591 [Alternaria tenuissima]	30.1422	37.0566	32.4576	15.042	13.7386	15.0124	47.2803	52.3198	57.2066	13.0606	13.2225	19.1575	4.23667e-17	4.57645e-15	yes
CC77DRAFT_541101	CC77DRAFT_541101	OAG24714	NA	01040(Biosynthesis of unsaturated fatty acids)	K00507	EC:1.14.19.1	hypothetical protein CC77DRAFT_541101 [Alternaria alternata]	57.8206	84.4525	98.5565	251.224	387.895	410.119	75.8791	68.0193	51.9125	361.904	445.748	249.922	4.72633e-17	5.05483e-15	yes
CC77DRAFT_944165	CC77DRAFT_944165	OAG16694	GO:0003674(molecular_function);GO:0016021(integral component of membrane);GO:0055085(transmembrane transport)	NA	NA	NA	MFS general substrate transporter [Alternaria alternata]	6.42838	4.09953	4.35686	1.85144	1.49846	2.14301	11.5437	13.1142	22.0896	9.24002	12.5631	11.7457	6.8635e-17	7.26858e-15	yes
CC77DRAFT_1018106	CC77DRAFT_1018106	OAG23283	GO:0003674(molecular_function);GO:0005575(cellular_component);GO:0008150(biological_process)	NA	NA	NA	NAD(P)-binding protein [Alternaria alternata]	0.675105	1.03973	0.567598	2.33244	0.940904	1.25348	7.24334	7.84732	7.91876	6.30637	4.58383	3.41059	8.75555e-17	9.18228e-15	yes
CC77DRAFT_1022818	CC77DRAFT_1022818	OAG17936	GO:0005773(vacuole);GO:0005887(integral component of plasma membrane);GO:0015193(L-proline transmembrane transporter activity);GO:0015297(antiporter activity)	NA	NA	NA	amino acid permease [Alternaria alternata]	8.90434	8.13962	6.32343	8.49665	7.57334	6.6144	71.0092	23.1088	34.6964	11.7834	9.62556	11.5139	9.45918e-17	9.82481e-15	yes
CC77DRAFT_928143	CC77DRAFT_928143	OAG24541	GO:0003676(nucleic acid binding);GO:0005575(cellular_component);GO:0008150(biological_process)	NA	NA	NA	hypothetical protein CUC08_Gglean009527 [Alternaria sp. MG1]	40.6349	54.461	33.4208	40.084	18.8723	26.1648	144.826	137.629	143.006	24.8502	31.796	45.741	1.14029e-16	1.17308e-14	yes
CC77DRAFT_991167	CC77DRAFT_991167	OAG19171	GO:0005576(extracellular region);GO:0005783(endoplasmic reticulum);GO:0005794(Golgi apparatus);GO:0009228(thiamine biosynthetic process);GO:0016020(membrane);GO:0030287(cell wall-bounded periplasmic space);GO:0042131(thiamine phosphate phosphatase activity);GO:0046434(organophosphate catabolic process)	NA	NA	NA	phosphoglycerate mutase-like protein [Alternaria alternata]	2.10377	2.30096	1.8134	2.64249	2.4616	2.25376	9.1534	7.61374	13.5426	2.26435	2.47233	2.29982	1.32055e-16	1.34572e-14	yes
CC77DRAFT_157132	CC77DRAFT_157132	OAG19311	GO:0003677(DNA binding);GO:0003682(chromatin binding);GO:0005575(cellular_component);GO:0008150(biological_process)	NA	NA	NA	hypothetical protein CC77DRAFT_157132 [Alternaria alternata]	7.9891	10.9564	6.62008	10.3975	4.36007	5.17836	27.9752	62.7626	69.7648	13.3038	13.9026	21.8855	1.48148e-16	1.4956e-14	yes
CC77DRAFT_445362	CC77DRAFT_445362	OAG15493	GO:0003674(molecular_function);GO:0005575(cellular_component);GO:0008150(biological_process)	NA	NA	NA	hypothetical protein CC77DRAFT_445362 [Alternaria alternata]	33.5366	43.8334	45.7044	22.087	25.1169	32.2392	161.373	149.008	299.21	118.279	62.7749	38.6529	1.52932e-16	1.5296e-14	yes
CC77DRAFT_589805	CC77DRAFT_589805	OAG13863	NA	NA	NA	NA	hypothetical protein CC77DRAFT_589805 [Alternaria alternata]	22.3771	17.3595	18.9243	72.7262	138.223	66.1767	6.40867	9.78856	1.67573	21.6973	26.6537	16.4652	1.76977e-16	1.75385e-14	yes
CC77DRAFT_530110	CC77DRAFT_530110	OAG24537	NA	NA	NA	NA	hypothetical protein CC77DRAFT_530110 [Alternaria alternata]	7.24377	8.66928	6.84265	7.01983	6.95336	6.18312	33.5853	31.3155	30.2538	11.4133	8.63425	7.16735	2.38226e-16	2.33938e-14	yes
CC77DRAFT_189050	CC77DRAFT_189050	OAG18401	GO:0003674(molecular_function);GO:0005575(cellular_component)	NA	NA	NA	hypothetical protein CC77DRAFT_189050 [Alternaria alternata]	44.9909	50.4715	80.9609	237.133	205.43	203.295	29.448	31.1908	21.3997	81.9431	140.393	49.9155	2.8328e-16	2.75675e-14	yes
CC77DRAFT_674676	CC77DRAFT_674676	OAG13306	NA	NA	NA	NA	hypothetical protein CC77DRAFT_674676 [Alternaria alternata]	3.02568	2.37866	1.89	1.61939	1.44143	1.53886	7.01996	10.909	10.5218	5.39408	6.18106	6.29191	3.36868e-16	3.24897e-14	yes
CC77DRAFT_466741	CC77DRAFT_466741	OAG15062	GO:0005575(cellular_component);GO:0008150(biological_process);GO:0016491(oxidoreductase activity)	NA	NA	NA	NAD(P)-binding protein [Alternaria alternata]	16.5073	27.7748	17.051	16.6073	9.11258	15.7487	61.3606	68.9722	57.1573	53.258	49.8364	58.7119	3.9277e-16	3.7546e-14	yes
CC77DRAFT_951201	CC77DRAFT_951201	OAG13331	GO:0005507(copper ion binding);GO:0016722(oxidoreductase activity, oxidizing metal ions);GO:0052716(hydroquinone:oxygen oxidoreductase activity)	NA	NA	NA	laccase precursor [Alternaria alternata]	17.7481	29.8537	15.2494	9.29476	17.112	10.1208	2.92042	2.11011	3.15217	3.40775	5.3047	5.9887	5.01643e-16	4.75328e-14	yes
CC77DRAFT_783012	CC77DRAFT_783012	OAG22078	GO:0000429(carbon catabolite regulation of transcription from RNA polymerase II promoter);GO:0000977(RNA polymerase II regulatory region sequence-specific DNA binding);GO:0003700(DNA binding transcription factor activity);GO:0005634(nucleus);GO:0015976(carbon utilization);GO:0045722(positive regulation of gluconeogenesis);GO:0072364(regulation of cellular ketone metabolic process by regulation of…	NA	NA	NA	hypothetical protein CC77DRAFT_783012 [Alternaria alternata]	14.9077	14.6283	15.6241	15.2567	13.3902	13.3003	56.99	36.9108	52.5745	23.3832	24.7953	23.0926	5.79638e-16	5.44456e-14	yes
CC77DRAFT_1016659	CC77DRAFT_1016659	OAG24279	GO:0005737(cytoplasm);GO:0008757(S-adenosylmethionine-dependent methyltransferase activity);GO:0032259(methylation)	03018(RNA degradation)	K12584	EC:3.6.1.59	S-adenosyl-L-methionine-dependent methyltransferase [Alternaria alternata]	121.453	96.2166	111.171	70.7828	90.7431	85.4763	37.828	38.1808	28.116	26.386	23.5779	37.7612	7.94905e-16	7.40221e-14	yes
CC77DRAFT_1060802	CC77DRAFT_1060802	OAG21104	NA	NA	NA	NA	hypothetical protein CC77DRAFT_1060802 [Alternaria alternata]	2.98135	2.66922	2.09278	4.09954	1.15808	3.47386	22.7649	9.73272	10.8722	15.8554	29.7645	35.3682	9.17026e-16	8.46642e-14	yes
CC77DRAFT_986440	CC77DRAFT_986440	OAG22276	NA	NA	NA	NA	hypothetical protein CC77DRAFT_986440 [Alternaria alternata]	4.02093	1.50172	1.15237	1.91509	2.12388	1.24913	0.113244	0	0.05275	0.115637	0.08093	0	9.84203e-16	9.00963e-14	yes
CC77DRAFT_1007923	CC77DRAFT_1007923	OAG21588	GO:0003674(molecular_function);GO:0005575(cellular_component);GO:0008150(biological_process)	NA	NA	NA	hypothetical protein CC77DRAFT_1007923 [Alternaria alternata]	27.032	24.0763	26.5877	23.2928	29.2514	24.2005	76.5277	103.207	93.0595	57.5842	40.7432	60.7376	1.07629e-15	9.76977e-14	yes
CC77DRAFT_693581	CC77DRAFT_693581	OAG23090	GO:0003674(molecular_function);GO:0005575(cellular_component);GO:0008150(biological_process)	NA	NA	NA	hypothetical protein CC77DRAFT_693581 [Alternaria alternata]	53.6583	0.789238	0	127.791	212.783	177.912	0	0	0	1.18312	1.13898	1.13159	1.19658e-15	1.07712e-13	yes
CC77DRAFT_1006672	CC77DRAFT_1006672	OAG23290	NA	03015(mRNA surveillance pathway)	K14962	NA	hypothetical protein CC77DRAFT_1006672 [Alternaria alternata]	31.9273	32.8249	24.615	18.1074	21.4911	20.827	6.57835	7.83176	8.61956	5.12189	5.60675	9.09856	1.41837e-15	1.26622e-13	yes
CC77DRAFT_164662	CC77DRAFT_164662	OAG19420	GO:0005575(cellular_component)	00051(Fructose and mannose metabolism)	K18337	EC:1.1.1.378;EC:1.1.1.377	short-chain dehydrogenase/reductase-like protein [Alternaria alternata]	47.6579	40.7641	42.3586	9.01687	21.3656	23.2486	9.49906	12.35	8.47452	4.37123	8.10228	3.72346	2.51106e-15	2.22093e-13	yes
CC77DRAFT_944615	CC77DRAFT_944615	OAG16192	GO:0005575(cellular_component);GO:0016614(oxidoreductase activity, acting on CH-OH group of donors);GO:0050660(flavin adenine dinucleotide binding);GO:0055114(oxidation-reduction process)	00260(Glycine, serine and threonine metabolism)	K00108	EC:1.1.99.1	alcohol oxidase [Alternaria alternata]	1.98609	1.22694	1.24529	1.62433	2.15855	1.61042	9.00699	9.445	7.63552	4.11376	14.1992	15.3848	2.52893e-15	2.22093e-13	yes
CC77DRAFT_837383	CC77DRAFT_837383	OAG21753	NA	NA	NA	NA	hypothetical protein CC77DRAFT_837383 [Alternaria alternata]	1.34637	1.21817	1.42549	2.20637	3.80696	3.38211	42.6799	20.1214	12.4715	62.0571	23.3754	5.73978	2.78263e-15	2.42403e-13	yes
CC77DRAFT_932428	CC77DRAFT_932428	OAG22043	GO:0004411(homogentisate 1,2-dioxygenase activity);GO:0005575(cellular_component);GO:0006559(L-phenylalanine catabolic process);GO:0006572(tyrosine catabolic process);GO:0055114(oxidation-reduction process)	00350(Tyrosine metabolism)	K00451	EC:1.13.11.5	homogentisate 1,2-dioxygenase [Alternaria alternata]	82.596	65.2584	84.9132	39.6339	33.088	46.0799	327.335	158.043	139.405	50.158	23.9697	37.3393	3.01896e-15	2.59146e-13	yes
CC77DRAFT_980021	CC77DRAFT_980021	OAG25018	GO:0003674(molecular_function);GO:0005575(cellular_component);GO:0008150(biological_process)	NA	NA	NA	hypothetical protein CC77DRAFT_980021 [Alternaria alternata]	0.163364	0	0.23416	0.156516	0.130304	0.122985	7.72598	1.4371	1.24798	4.15268	9.0448	3.86047	3.02281e-15	2.59146e-13	yes
CC77DRAFT_213884	CC77DRAFT_213884	OAG18132	GO:0016021(integral component of membrane);GO:0022857(transmembrane transporter activity);GO:0055085(transmembrane transport)	NA	NA	NA	MFS general substrate transporter [Alternaria alternata]	5.22144	7.84747	7.24571	13.552	5.20298	7.37079	58.6404	26.894	56.9991	16.6871	12.9102	25.7232	3.12646e-15	2.65921e-13	yes
CC77DRAFT_991821	CC77DRAFT_991821	OAG19527	GO:0005575(cellular_component);GO:0045490(pectin catabolic process);GO:0046373(L-arabinose metabolic process);GO:0046556(alpha-L-arabinofuranosidase activity)	00520(Amino sugar and nucleotide sugar metabolism)	K01209	EC:3.2.1.55	glycoside hydrolase [Alternaria alternata]	7.24137	7.34812	7.71144	15.5455	22.6949	17.6767	3.28543	2.73868	2.9887	15.3283	8.66892	16.4265	3.1533e-15	2.66109e-13	yes
CC77DRAFT_1056467	CC77DRAFT_1056467	OAG26395	NA	NA	NA	NA	hypothetical protein CC77DRAFT_1056467 [Alternaria alternata]	43.582	35.2897	27.1602	63.8223	45.6959	38.3008	117.473	245.351	217.278	95.9909	102.35	71.1871	3.2285e-15	2.70343e-13	yes
CC77DRAFT_1010772	CC77DRAFT_1010772	OAG18159	GO:0005506(iron ion binding);GO:0005575(cellular_component);GO:0009055(electron transfer activity);GO:0016705(oxidoreductase activity, acting on paired donors, with incorporation or reduction of molecular oxygen);GO:0020037(heme binding);GO:0055114(oxidation-reduction process)	00061(Fatty acid biosynthesis)	K00668	EC:2.3.1.86	cytochrome P450 [Alternaria alternata]	53.3667	47.9343	83.5952	18.0295	14.297	34.7918	270.002	148.728	96.2758	23.5708	7.20809	22.2386	3.3448e-15	2.77927e-13	yes
CC77DRAFT_948650	CC77DRAFT_948650	OAG14497	GO:0003824(catalytic activity);GO:0005575(cellular_component);GO:0008152(metabolic process);GO:0016747(transferase activity, transferring acyl groups other than amino-acyl groups);GO:0031177(phosphopantetheine binding)	NA	NA	NA	acetyl-CoA synthetase-like protein [Alternaria alternata]	148.847	56.8869	82.9373	34.1043	90.4217	46.3286	14.241	8.32358	26.1743	8.54676	9.52687	6.92568	3.67359e-15	3.02917e-13	yes
CC77DRAFT_1062728	CC77DRAFT_1062728	OAG18795	NA	NA	NA	NA	hypothetical protein CC77DRAFT_1062728 [Alternaria alternata]	0.259604	0.735785	0.430254	0.353314	0	0	4.90244	17.7343	22.2203	0.820303	1.66345	4.60639	3.84507e-15	3.14655e-13	yes
CC77DRAFT_1032606	CC77DRAFT_1032606	OAG18500	GO:0005575(cellular_component);GO:0008810(cellulase activity);GO:0009251(glucan catabolic process);GO:0010411(xyloglucan metabolic process);GO:0030243(cellulose metabolic process);GO:0033946(xyloglucan-specific endo-beta-1,4-glucanase activity)	NA	NA	NA	endoglucanase A precursor [Alternaria alternata]	10.8519	5.6556	6.2495	16.3445	13.7807	21.2243	2.52237	2.94777	2.34197	4.1676	3.70546	3.18297	3.97579e-15	3.22906e-13	yes
CC77DRAFT_946882	CC77DRAFT_946882	OAG15310	GO:0003674(molecular_function);GO:0005575(cellular_component);GO:0008150(biological_process)	NA	NA	NA	DUF1446-domain-containing protein [Alternaria alternata]	1.54885	1.82318	1.9128	2.24895	4.17051	4.30854	0.137799	0.368804	0.263398	1.39717	1.22322	2.30979	4.44826e-15	3.58583e-13	yes
CC77DRAFT_170927	CC77DRAFT_170927	OAG19563	GO:0005310(dicarboxylic acid transmembrane transporter activity);GO:0005886(plasma membrane);GO:0006835(dicarboxylic acid transport);GO:0016021(integral component of membrane);GO:0055085(transmembrane transport)	NA	NA	NA	MFS general substrate transporter [Alternaria alternata]	15.3418	15.6223	20.4826	27.1491	30.6647	29.7245	73.7812	56.009	72.7969	73.5314	52.8512	48.1362	4.66773e-15	3.71533e-13	yes
CC77DRAFT_1022449	CC77DRAFT_1022449	OAG18235	GO:0003674(molecular_function);GO:0005575(cellular_component);GO:0008150(biological_process)	NA	NA	NA	PQ-loop-like protein [Alternaria alternata]	29.9285	34.9758	33.1813	26.8166	16.2265	18.7148	93.9642	66.0694	82.4809	17.1155	20.9236	30.1276	4.6777e-15	3.71533e-13	yes
CC77DRAFT_1060990	CC77DRAFT_1060990	OAG21303	NA	NA	NA	NA	hypothetical protein CC77DRAFT_1060990 [Alternaria alternata]	1.05501	1.87875	2.2453	21.0749	12.6936	10.2603	0.719938	0.82864	1.79098	2.50727	8.81886	8.85658	5.23514e-15	4.12773e-13	yes
CC77DRAFT_991545	CC77DRAFT_991545	OAG19356	NA	NA	NA	NA	hypothetical protein CC77DRAFT_991545 [Alternaria alternata]	0.384143	0.627458	0.541418	0	0.051935	0	7.01452	4.09269	3.67117	9.41165	1.25073	0.733649	6.64877e-15	5.20435e-13	yes
CC77DRAFT_1098595	CC77DRAFT_1098595	OAG15917	NA	NA	NA	NA	hypothetical protein CC77DRAFT_1098595 [Alternaria alternata]	1.75888	1.07713	1.48504	2.73672	2.03992	1.69918	4.7937	3.90864	3.23951	13.3127	10.2444	6.6611	7.12815e-15	5.53944e-13	yes
CC77DRAFT_436276	CC77DRAFT_436276	OAG15762	NA	NA	NA	NA	hypothetical protein CC77DRAFT_436276 [Alternaria alternata]	19.1832	45.6262	10.2162	25.1245	10.8134	10.5154	103.121	264.746	176.489	65.2933	53.505	92.8398	8.18107e-15	6.31228e-13	yes
CC77DRAFT_1008232	CC77DRAFT_1008232	OAG21016	GO:0005773(vacuole);GO:0005887(integral component of plasma membrane);GO:0015179(L-amino acid transmembrane transporter activity);GO:0015297(antiporter activity)	NA	NA	NA	amino-acid permease inda1 [Alternaria alternata]	27.2335	17.3861	23.37	14.1271	16.0335	21.8632	60.307	52.2375	67.1951	18.5282	17.6776	15.9301	1.03033e-14	7.89338e-13	yes
CC77DRAFT_947204	CC77DRAFT_947204	OAG15064	NA	NA	NA	NA	hypothetical protein CC77DRAFT_947204 [Alternaria alternata]	6.94028	7.04457	6.63336	4.82967	4.00574	5.00796	27.5906	28.6869	25.6168	14.3662	7.64142	7.92332	1.06551e-14	8.1054e-13	yes
CC77DRAFT_1023590	CC77DRAFT_1023590	OAG16818	GO:0005575(cellular_component);GO:0008152(metabolic process);GO:0016491(oxidoreductase activity)	NA	NA	NA	putative short-chain dehydrogenase TIC 32, chloroplastic [Alternaria alternata]	2.28952	1.95192	2.06083	0.476602	0.976228	1.10257	31.2097	23.4564	36.7991	57.5088	8.45431	3.07471	1.6451e-14	1.24269e-12	yes
CC77DRAFT_269024	CC77DRAFT_269024	OAG17699	GO:0003674(molecular_function)	NA	NA	NA	transmembrane efflux protein [Alternaria alternata]	33.926	38.2186	45.8817	79.3733	23.1829	24.6179	356.216	335.371	300.954	82.9703	217.799	216.268	1.7482e-14	1.31139e-12	yes
CC77DRAFT_1031526	CC77DRAFT_1031526	OAG20295	GO:0005887(integral component of plasma membrane);GO:0009992(cellular water homeostasis);GO:0015250(water channel activity);GO:0015254(glycerol channel activity);GO:0034220(ion transmembrane transport)	NA	NA	NA	aquaporin-like protein [Alternaria alternata]	1.91421	4.41311	4.25577	3.65465	3.91049	3.83253	20.2223	24.4457	43.8198	29.881	21.429	8.19222	2.1315e-14	1.58789e-12	yes
CC77DRAFT_1068008	CC77DRAFT_1068008	OAG13307	NA	00562(Inositol phosphate metabolism);04011(MAPK signaling pathway - yeast);04070(Phosphatidylinositol signaling system);04144(Endocytosis);04139(Mitophagy - yeast)	K00889	EC:2.7.1.68	hypothetical protein CC77DRAFT_1068008 [Alternaria alternata]	0.310567	0.343365	0.223755	0.130892	0.166098	0.044673	1.12613	2.74804	3.96334	0.693349	0.908829	1.65248	2.49276e-14	1.8443e-12	yes
CC77DRAFT_134151	CC77DRAFT_134151	OAG19673	GO:0003674(molecular_function);GO:0016021(integral component of membrane);GO:0055085(transmembrane transport)	NA	NA	NA	putative caffeine resistance protein 5 [Alternaria alternata]	15.8002	11.5297	13.2257	1.76836	3.09053	3.98955	2.81226	0.989109	2.3263	2.4167	0.94597	0.798647	2.56309e-14	1.88343e-12	yes
CC77DRAFT_188937	CC77DRAFT_188937	OAG18400	NA	NA	NA	NA	hypothetical protein CC77DRAFT_188937 [Alternaria alternata]	56.4662	40.5226	49.409	40.2573	34.1782	46.7435	13.3748	13.1286	15.2054	14.8754	15.6645	11.5504	2.90408e-14	2.11959e-12	yes
CC77DRAFT_950297	CC77DRAFT_950297	OAG13782	GO:0005575(cellular_component);GO:0008270(zinc ion binding);GO:0016491(oxidoreductase activity);GO:0016747(transferase activity, transferring acyl groups other than amino-acyl groups);GO:0055114(oxidation-reduction process)	NA	NA	NA	GroES-like protein [Alternaria alternata]	8.50258	8.41172	14.8745	8.76886	16.498	17.1967	2.01102	2.32789	2.39805	2.47035	3.59752	4.02333	3.15728e-14	2.28892e-12	yes
CC77DRAFT_976980	CC77DRAFT_976980	OAG13526	NA	NA	NA	NA	hypothetical protein CC77DRAFT_976980, partial [Alternaria alternata]	1.63963	3.24288	0.578747	1.50853	0.073158	0.646107	20.4713	33.8815	32.5112	5.93901	18.7852	20.655	3.38697e-14	2.43907e-12	yes
CC77DRAFT_95573	CC77DRAFT_95573	OAG20073	GO:0005575(cellular_component);GO:0016491(oxidoreductase activity);GO:0055114(oxidation-reduction process)	00920(Sulfur metabolism);00430(Taurine and hypotaurine metabolism)	K03119	EC:1.14.11.17	TauD-domain-containing protein [Alternaria alternata]	481.195	412.367	376.251	328.999	552.409	678.826	34.4519	28.61	25.0586	101.492	414.735	103.379	3.86555e-14	2.76528e-12	yes
CC77DRAFT_1016554	CC77DRAFT_1016554	OAG25626	NA	NA	NA	NA	hypothetical protein CC77DRAFT_1016554 [Alternaria alternata]	97.2266	210.788	56.9775	136.967	51.4421	60.66	594.07	1294.91	1121.39	233.336	432.168	499.774	4.81513e-14	3.42191e-12	yes
CC77DRAFT_944156	CC77DRAFT_944156	OAG16728	NA	NA	NA	NA	hypothetical protein CC77DRAFT_944156 [Alternaria alternata]	1.02937	0.266545	0.931751	0.901044	1.3373	1.34276	5.40484	8.93314	10.1207	2.9719	1.04152	1.39412	5.07065e-14	3.57995e-12	yes
CC77DRAFT_178498	CC77DRAFT_178498	OAG18987	GO:0003723(RNA binding);GO:0003964(RNA-directed DNA polymerase activity);GO:0005575(cellular_component);GO:0006278(RNA-dependent DNA biosynthetic process)	NA	NA	NA	hypothetical protein CC77DRAFT_178498 [Alternaria alternata]	0.046916	0.073471	0.016857	0.024652	0.303054	0.077402	2.94183	1.17358	2.19142	0.575161	0.882317	0.190661	5.14026e-14	3.60553e-12	yes
CC77DRAFT_1018383	CC77DRAFT_1018383	OAG22349	NA	NA	NA	NA	acid protease [Alternaria alternata]	2.5284	1.34821	1.37275	1.6201	1.88207	1.37062	8.21617	9.27205	7.56737	4.69157	13.4411	7.61487	5.49721e-14	3.83103e-12	yes
CC77DRAFT_929874	CC77DRAFT_929874	OAG23066	GO:0003674(molecular_function);GO:0005634(nucleus);GO:0005829(cytosol);GO:0008150(biological_process)	00230(Purine metabolism);00240(Pyrimidine metabolism);03030(DNA replication)	K02321	NA	hypothetical protein CC77DRAFT_929874 [Alternaria alternata]	45.5163	40.1915	85.7395	24.5845	24.8436	29.5064	8.06269	9.81763	7.74427	15.9032	24.9443	21.875	5.92306e-14	4.10134e-12	yes
CC77DRAFT_1026145	CC77DRAFT_1026145	OAG14089	GO:0005506(iron ion binding);GO:0005575(cellular_component);GO:0009055(electron transfer activity);GO:0016705(oxidoreductase activity, acting on paired donors, with incorporation or reduction of molecular oxygen);GO:0020037(heme binding);GO:0055114(oxidation-reduction process)	04139(Mitophagy - yeast)	K11644	NA	putative cytochrome P450 [Alternaria alternata]	0.054097	0	0.058102	0.10614	0.027878	0	2.58825	0.793173	0.810133	1.3132	1.75024	0.705019	6.17763e-14	4.25037e-12	yes
CC77DRAFT_1002548	CC77DRAFT_1002548	OAG13755	GO:0005575(cellular_component);GO:0008270(zinc ion binding);GO:0016491(oxidoreductase activity);GO:0055114(oxidation-reduction process)	NA	NA	NA	GroES-like protein [Alternaria alternata]	5.97591	2.17397	3.3357	1.47533	1.51132	1.51173	16.6386	18.0796	18.8225	4.31098	19.7094	18.2987	6.48282e-14	4.43211e-12	yes
CC77DRAFT_933317	CC77DRAFT_933317	OAG21404	GO:0003674(molecular_function);GO:0005575(cellular_component);GO:0008150(biological_process)	NA	NA	NA	hypothetical protein CC77DRAFT_933317 [Alternaria alternata]	0.821094	1.10697	0.921719	0.779612	0.512225	0.389396	7.18703	3.37088	3.62499	3.4685	3.0488	1.66406	7.92624e-14	5.38485e-12	yes
CC77DRAFT_794127	CC77DRAFT_794127	OAG22273	GO:0003674(molecular_function);GO:0005575(cellular_component);GO:0008150(biological_process)	NA	NA	NA	integral membrane protein [Alternaria alternata]	26.9527	16.4285	32.9451	28.3014	15.4627	17.7645	107.431	68.2079	92.5909	10.9128	24.5672	21.5424	8.04089e-14	5.42861e-12	yes
CC77DRAFT_242971	CC77DRAFT_242971	OAG17937	GO:0005773(vacuole);GO:0005887(integral component of plasma membrane);GO:0015193(L-proline transmembrane transporter activity);GO:0015297(antiporter activity)	NA	NA	NA	hypothetical protein CC77DRAFT_242971 [Alternaria alternata]	7.62569	7.18066	7.71648	10.2733	5.80312	8.15903	57.653	23.0089	30.8446	8.06049	11.066	10.9494	8.24954e-14	5.50598e-12	yes
CC77DRAFT_1025475	CC77DRAFT_1025475	OAG14861	GO:0003674(molecular_function);GO:0005575(cellular_component);GO:0008150(biological_process)	NA	NA	NA	hypothetical protein CC77DRAFT_1025475 [Alternaria alternata]	6.18478	4.28197	7.97493	7.01153	7.33679	8.07001	41.7166	32.2212	20.2778	20.1843	25.4693	16.146	8.25744e-14	5.50598e-12	yes
CC77DRAFT_1064552	CC77DRAFT_1064552	OAG17306	NA	NA	NA	NA	hypothetical protein CC77DRAFT_1064552 [Alternaria alternata]	6.69135	4.47218	3.11604	3.49413	3.80052	3.66961	77.9263	22.8036	24.9681	97.7923	90.4549	10.2024	9.5357e-14	6.3193e-12	yes
CC77DRAFT_1009554	CC77DRAFT_1009554	OAG19854	NA	NA	NA	NA	hypothetical protein CC77DRAFT_1009554 [Alternaria alternata]	41.8383	77.9564	61.2121	85.302	64.7455	102.24	85.5706	103.288	73.3239	1380.58	286.212	165.279	1.07521e-13	7.08199e-12	yes
CC77DRAFT_920338	CC77DRAFT_920338	OAG15444	GO:0003677(DNA binding);GO:0005575(cellular_component);GO:0008150(biological_process)	NA	NA	NA	hypothetical protein AA0116_g10082 [Alternaria tenuissima]	28.3417	25.6597	24.8703	10.2068	21.4988	15.7123	88.9025	74.0725	66.92	20.9672	18.6951	17.8911	1.16562e-13	7.6309e-12	yes
CC77DRAFT_317518	CC77DRAFT_317518	OAG25361	NA	NA	NA	NA	hypothetical protein CC77DRAFT_317518 [Alternaria alternata]	25.0221	21.9376	21.4415	6.78939	22.0506	18.4993	3.98774	3.49422	4.26386	1.62665	4.79975	2.76687	1.24656e-13	8.09958e-12	yes
CC77DRAFT_1028551	CC77DRAFT_1028551	OAG24817	GO:0008171(O-methyltransferase activity);GO:0008757(S-adenosylmethionine-dependent methyltransferase activity);GO:0019438(aromatic compound biosynthetic process)	00254(Aflatoxin biosynthesis)	K17649	EC:2.1.1.109	S-adenosyl-L-methionine-dependent methyltransferase [Alternaria alternata]	2.5257	3.64692	1.33004	0.814766	1.96291	1.13296	20.6378	8.63574	11.9222	11.2418	12.4104	5.73464	1.2522e-13	8.09958e-12	yes
CC77DRAFT_1005202	CC77DRAFT_1005202	OAG25618	GO:0001056(RNA polymerase III activity);GO:0005666(DNA-directed RNA polymerase III complex);GO:0006384(transcription initiation from RNA polymerase III promoter)	NA	NA	NA	hypothetical protein CC77DRAFT_1005202 [Alternaria alternata]	50.536	62.4327	65.2662	258.023	224.124	140.172	46.9267	37.0139	22.3338	67.9367	145.837	86.5787	1.38409e-13	8.89936e-12	yes
CC77DRAFT_936351	CC77DRAFT_936351	OAG20298	NA	NA	NA	NA	hypothetical protein CC77DRAFT_936351 [Alternaria alternata]	2.15848	1.5275	0.916977	1.25927	1.62663	1.75354	5.80881	11.0373	12.4338	4.83064	2.67321	3.72634	1.45093e-13	9.27394e-12	yes
CC77DRAFT_948992	CC77DRAFT_948992	OAG14347	GO:0004341(gluconolactonase activity);GO:0005576(extracellular region);GO:0019521(D-gluconate metabolic process)	00030(Pentose phosphate pathway);00053(Ascorbate and aldarate metabolism)	K01053	EC:3.1.1.17	lactonohydrolase [Alternaria alternata]	4.04817	3.26709	3.10601	4.41875	3.92273	3.75968	19.9864	12.0116	18.9218	7.09014	3.99352	4.21146	1.80981e-13	1.14998e-11	yes
CC77DRAFT_1060800	CC77DRAFT_1060800	OAG21102	NA	NA	NA	NA	hypothetical protein CC77DRAFT_1060800 [Alternaria alternata]	686.461	576.452	624.474	320.277	305.6	450.695	1379.15	1377.78	876.896	309.565	309.693	287.977	1.82779e-13	1.15461e-11	yes
CC77DRAFT_279578	CC77DRAFT_279578	OAG17129	GO:0005575(cellular_component);GO:0008152(metabolic process);GO:0016491(oxidoreductase activity)	00860(Porphyrin and chlorophyll metabolism)	K00218	EC:1.3.1.33	NAD(P)-binding protein [Alternaria alternata]	3.69502	1.05842	1.28583	0.428129	0.695911	0.400334	7.53779	10.429	9.66082	2.24197	15.157	18.6898	2.11002e-13	1.32514e-11	yes
CC77DRAFT_436335	CC77DRAFT_436335	OAG15772	GO:0005575(cellular_component);GO:0008150(biological_process)	NA	NA	NA	DUF1212-domain-containing protein [Alternaria alternata]	57.122	50.7554	44.0749	19.4627	19.7915	23.8837	87.317	59.5464	101.335	29.3369	23.4419	20.9474	2.29437e-13	1.43259e-11	yes
CC77DRAFT_1013329	CC77DRAFT_1013329	OAG15395	GO:0003676(nucleic acid binding);GO:0005634(nucleus);GO:0005737(cytoplasm);GO:0008361(regulation of cell size);GO:0060963(positive regulation of ribosomal protein gene transcription by RNA polymerase II)	NA	NA	NA	hypothetical protein CC77DRAFT_1013329 [Alternaria alternata]	58.4073	58.6099	46.8012	37.245	23.3895	34.7182	128.127	111.867	165.224	25.954	28.5644	49.384	2.3441e-13	1.45523e-11	yes
CC77DRAFT_1018388	CC77DRAFT_1018388	OAG22356	GO:0005575(cellular_component)	NA	NA	NA	taurine catabolism dioxygenase [Alternaria alternata]	86.4866	89.3113	98.4731	63.4354	126.34	132.544	18.3528	12.1985	16.1594	46.8219	117.908	55.8155	2.62563e-13	1.62069e-11	yes
CC77DRAFT_189213	CC77DRAFT_189213	OAG18414	GO:0005507(copper ion binding);GO:0016722(oxidoreductase activity, oxidizing metal ions);GO:0052716(hydroquinone:oxygen oxidoreductase activity)	NA	NA	NA	laccase [Alternaria alternata]	69.403	83.4233	90.8426	38.2183	43.7577	56.4399	16.7651	5.68291	5.1289	29.4819	36.262	51.7676	3.19184e-13	1.95899e-11	yes
CC77DRAFT_1008737	CC77DRAFT_1008737	OAG20701	NA	NA	NA	NA	hypothetical protein CC77DRAFT_1008737 [Alternaria alternata]	8.4536	8.14412	10.5621	6.15555	6.67675	6.14575	1.68365	1.17797	1.19448	3.15949	2.04586	4.44904	3.21717e-13	1.96338e-11	yes
CC77DRAFT_210867	CC77DRAFT_210867	OAG18072	GO:0005634(nucleus);GO:0005829(cytosol);GO:0008152(metabolic process);GO:0016491(oxidoreductase activity)	NA	NA	NA	3-oxoacyl-reductase [Alternaria alternata]	2.84489	4.55107	3.69691	2.24017	1.5448	1.73383	26.1384	19.6366	24.5568	72.002	18.8306	5.03889	3.57075e-13	2.16692e-11	yes
CC77DRAFT_742825	CC77DRAFT_742825	OAG22658	NA	NA	NA	NA	alpha/beta-hydrolase [Alternaria alternata]	3.46493	4.05967	3.41095	4.04205	3.26392	3.80903	14.4331	15.0014	24.7434	15.649	8.73074	7.73258	3.61843e-13	2.18359e-11	yes
CC77DRAFT_1021785	CC77DRAFT_1021785	OAG18922	GO:0005575(cellular_component);GO:0008150(biological_process);GO:0016881(acid-amino acid ligase activity)	04120(Ubiquitin mediated proteolysis)	K10576	EC:2.3.2.23	ubiquitin-conjugating enzyme E2 H [Alternaria alternata]	177.474	223.593	264.592	458.792	594.615	431.438	99.4136	122.761	102.221	156.774	190.489	169.86	4.04981e-13	2.42457e-11	yes
CC77DRAFT_1028121	CC77DRAFT_1028121	OAG24196	GO:0003674(molecular_function);GO:0016021(integral component of membrane);GO:0055085(transmembrane transport)	NA	NA	NA	MFS general substrate transporter [Alternaria alternata]	2.65039	2.92552	2.56312	8.28063	7.75979	5.02206	4.52498	4.62808	4.29028	18.6946	20.0876	9.35043	4.06264e-13	2.42457e-11	yes
CC77DRAFT_770330	CC77DRAFT_770330	OAG21995	GO:0005575(cellular_component)	NA	NA	NA	beta-lactamase/transpeptidase-like protein [Alternaria alternata]	50.112	61.1061	62.4566	20.6435	15.0132	25.4034	14.2487	11.6597	15.7471	7.6675	6.6957	19.5265	4.87824e-13	2.89532e-11	yes
CC77DRAFT_1048099	CC77DRAFT_1048099	OAG23146	NA	NA	NA	NA	hypothetical protein CC77DRAFT_1048099 [Alternaria alternata]	4.15347	4.7153	3.51246	2.72731	2.49772	2.7935	10.0942	14.9518	17.8565	5.67595	9.64918	6.97061	4.91979e-13	2.90402e-11	yes
CC77DRAFT_1043108	CC77DRAFT_1043108	OAG16889	GO:0005575(cellular_component);GO:0008270(zinc ion binding);GO:0016491(oxidoreductase activity);GO:0016747(transferase activity, transferring acyl groups other than amino-acyl groups);GO:0055114(oxidation-reduction process)	NA	NA	NA	alcohol dehydrogenase [Alternaria alternata]	115.771	77.41	174.595	122.902	236.127	173.778	39.2171	28.0429	28.7062	56.033	54.5361	67.3886	5.18765e-13	3.04549e-11	yes
CC77DRAFT_1065195	CC77DRAFT_1065195	OAG16164	GO:0003824(catalytic activity);GO:0005575(cellular_component);GO:0008152(metabolic process);GO:0009058(biosynthetic process);GO:0016788(hydrolase activity, acting on ester bonds);GO:0031177(phosphopantetheine binding)	02010(ABC transporters)	K05658	EC:3.6.3.44	nonribosomal peptide synthetase 3 [Alternaria alternata]	0.013356	0.020934	0	0.007041	0.01026	0.040987	0.370504	0.148694	0.077793	0.557713	0.660339	0.224178	5.98327e-13	3.49358e-11	yes
CC77DRAFT_1052640	CC77DRAFT_1052640	OAG17701	NA	NA	NA	NA	hypothetical protein CC77DRAFT_1052640 [Alternaria alternata]	1.35155	2.9281	0.816107	0.428609	0.6832	0.551271	4.67934	5.86164	6.5459	2.5926	1.98545	1.75817	6.5508e-13	3.8044e-11	yes
CC77DRAFT_38543	CC77DRAFT_38543	OAG26331	GO:0005737(cytoplasm);GO:0008757(S-adenosylmethionine-dependent methyltransferase activity);GO:0032259(methylation)	NA	NA	NA	hypothetical protein CC77DRAFT_38543 [Alternaria alternata]	17.0374	16.0297	21.1367	16.3451	20.5146	19.4593	68.3129	56.511	61.864	28.3251	30.7043	26.9438	6.9827e-13	4.03354e-11	yes
CC77DRAFT_1056927	CC77DRAFT_1056927	OAG25124	NA	NA	NA	NA	hypothetical protein AA0114_g502 [Alternaria tenuissima]	1.12243	0.742062	0.92832	1.26086	1.32016	1.34379	6.35013	4.54238	6.0038	2.49694	1.64474	1.38555	1.04162e-12	5.98489e-11	yes
CC77DRAFT_1057057	CC77DRAFT_1057057	OAG25268	NA	NA	NA	NA	hypothetical protein CC77DRAFT_1057057 [Alternaria alternata]	1.62758	1.40213	1.70533	3.61086	2.19173	2.50881	9.66149	7.8708	7.17597	2.19814	2.71734	2.96804	1.12841e-12	6.44924e-11	yes
CC77DRAFT_1045358	CC77DRAFT_1045358	OAG13453	GO:0003674(molecular_function);GO:0005737(cytoplasm);GO:0006572(tyrosine catabolic process);GO:0006583(melanin biosynthetic process from tyrosine)	NA	NA	NA	hypothetical protein CC77DRAFT_1045358 [Alternaria alternata]	46.9686	45.4676	50.8455	18.2338	15.8732	23.6624	107.783	94.2114	99.0278	14.2933	8.90399	36.2099	1.2094e-12	6.87575e-11	yes
CC77DRAFT_956036	CC77DRAFT_956036	OAG24852	GO:0003674(molecular_function);GO:0005622(intracellular);GO:0030447(filamentous growth)	00780(Biotin metabolism)	K19562	EC:6.3.3.3;EC:2.6.1.62	DUF833-domain-containing protein [Alternaria alternata]	155.592	307.865	378.863	694.592	1203.74	885.955	100.477	135.303	96.541	834.4	913.165	426.786	1.27634e-12	7.21834e-11	yes
CC77DRAFT_1024809	CC77DRAFT_1024809	OAG15445	NA	NA	NA	NA	hypothetical protein CC77DRAFT_1024809 [Alternaria alternata]	54.7668	54.4073	45.0072	27.8662	30.3537	33.8444	101.442	102.666	112.575	40.7376	33.5504	41.7237	1.34036e-12	7.54094e-11	yes
CC77DRAFT_1023084	CC77DRAFT_1023084	OAG17574	NA	NA	NA	NA	hypothetical protein CC77DRAFT_1023084 [Alternaria alternata]	36.2006	27.2619	24.6807	11.318	29.8325	27.2301	12.1994	6.66864	5.83236	4.87938	3.21815	4.03231	1.43165e-12	8.01279e-11	yes
CC77DRAFT_933575	CC77DRAFT_933575	OAG21751	NA	NA	NA	NA	Copper-transporting ATPase 2 [Alternaria tenuissima]	13.1511	11.9735	12.5083	62.8755	46.51	40.2955	7.07622	9.31966	12.1532	19.5491	38.1071	28.2875	1.52085e-12	8.46815e-11	yes
CC77DRAFT_949361	CC77DRAFT_949361	OAG14193	GO:0003674(molecular_function);GO:0005575(cellular_component);GO:0008150(biological_process)	NA	NA	NA	alpha/beta-hydrolase [Alternaria alternata]	69.1367	83.4937	64.0042	69.592	98.5416	63.6809	20.2413	23.8923	21.7192	30.9732	35.7477	36.9252	2.10148e-12	1.16411e-10	yes
CC77DRAFT_1044181	CC77DRAFT_1044181	OAG15333	GO:0005575(cellular_component);GO:0016491(oxidoreductase activity);GO:0016747(transferase activity, transferring acyl groups other than amino-acyl groups);GO:0055114(oxidation-reduction process)	NA	NA	NA	GroES-like protein [Alternaria alternata]	98.5096	28.9462	240.362	77.7069	377.437	154.384	2.71427	0.844122	1.59987	3.1667	30.1823	65.9301	2.18137e-12	1.2022e-10	yes
CC77DRAFT_215351	CC77DRAFT_215351	OAG18176	GO:0005576(extracellular region);GO:0045490(pectin catabolic process);GO:0047490(pectin lyase activity)	NA	NA	NA	pectin lyase-like protein [Alternaria alternata]	7.93692	5.83952	7.29983	6.92974	17.6178	22.5818	1.8643	2.01574	1.67587	1.65588	2.76619	5.01115	2.22071e-12	1.21767e-10	yes
CC77DRAFT_220243	CC77DRAFT_220243	OAG18259	GO:0005575(cellular_component);GO:0008150(biological_process);GO:0008270(zinc ion binding)	NA	NA	NA	hypothetical protein CC77DRAFT_220243 [Alternaria alternata]	37.8783	46.5755	36.3469	23.627	19.3388	25.4099	84.2816	76.1653	75.7749	34.4608	26.0593	36.204	2.45495e-12	1.33648e-10	yes
CC77DRAFT_290439	CC77DRAFT_290439	OAG24927	GO:0003676(nucleic acid binding);GO:0005575(cellular_component);GO:0008150(biological_process)	NA	NA	NA	hypothetical protein CC77DRAFT_290439 [Alternaria alternata]	43.0724	35.3492	44.3214	28.5016	28.8066	33.7786	94.9579	61.3703	84.0926	17.8008	24.2563	25.9537	2.46213e-12	1.33648e-10	yes
CC77DRAFT_1026667	CC77DRAFT_1026667	OAG13441	GO:0003674(molecular_function);GO:0005575(cellular_component);GO:0008150(biological_process)	NA	NA	NA	hypothetical protein CC77DRAFT_1026667 [Alternaria alternata]	0.179787	0.51299	0.096896	0.349127	0.365296	0.705163	2.17505	4.93001	1.09653	2.76632	6.17036	5.29332	2.55002e-12	1.37726e-10	yes
CC77DRAFT_928686	CC77DRAFT_928686	OAG23871	GO:0003674(molecular_function);GO:0005575(cellular_component);GO:0008150(biological_process)	NA	NA	NA	NAD(P)-binding protein [Alternaria alternata]	11.3582	13.9907	13.7038	14.2431	26.4613	17.7481	3.52781	4.08746	3.64395	2.61265	6.48574	4.90374	2.7674e-12	1.48723e-10	yes
CC77DRAFT_1048721	CC77DRAFT_1048721	OAG22749	GO:0004497(monooxygenase activity);GO:0055114(oxidation-reduction process)	NA	NA	NA	cyclopentanone 1,2-monooxygenase [Alternaria alternata]	0.406626	0.512291	0.520474	2.83731	0.834664	0.982345	2.04273	2.56497	2.06525	3.00454	7.26955	6.85051	2.79733e-12	1.49572e-10	yes
CC77DRAFT_928454	CC77DRAFT_928454	OAG23673	GO:0000324(fungal-type vacuole);GO:0000902(cell morphogenesis);GO:0003723(RNA binding);GO:0004521(endoribonuclease activity);GO:0005576(extracellular region);GO:0005829(cytosol);GO:0006401(RNA catabolic process);GO:0006915(apoptotic process);GO:0033897(ribonuclease T2 activity)	NA	NA	NA	hypothetical protein CUC08_Gglean009773 [Alternaria sp. MG1]	40.7776	41.056	35.0806	35.9268	35.6743	35.5319	163.063	120.733	115.838	84.3813	122.263	47.947	2.81534e-12	1.49572e-10	yes
CC77DRAFT_445544	CC77DRAFT_445544	OAG15487	NA	NA	NA	NA	hypothetical protein CC77DRAFT_445544 [Alternaria alternata]	57.9719	33.0132	41.1113	1217.82	263.332	360.699	295.475	503.447	408.016	256.148	252.677	445.854	2.82473e-12	1.49572e-10	yes
CC77DRAFT_951691	CC77DRAFT_951691	OAG25728	GO:0003993(acid phosphatase activity);GO:0005575(cellular_component);GO:0008150(biological_process)	00730(Thiamine metabolism);00740(Riboflavin metabolism)	K01078	EC:3.1.3.2	repressible acid phosphatase [Alternaria alternata]	31.657	30.5479	25.2843	25.6265	37.654	32.0347	114.048	144.339	255.487	109.089	34.2519	34.9142	2.87854e-12	1.51678e-10	yes
CC77DRAFT_941590	CC77DRAFT_941590	OAG18020	GO:0003674(molecular_function);GO:0005575(cellular_component);GO:0008150(biological_process)	NA	NA	NA	hypothetical protein CC77DRAFT_941590 [Alternaria alternata]	28.6836	21.3506	24.6661	50.8313	26.1078	31.3688	11.4061	10.8337	8.98688	10.4393	8.58045	8.03243	2.91495e-12	1.52851e-10	yes
CC77DRAFT_1093212	CC77DRAFT_1093212	OAG22748	GO:0003674(molecular_function);GO:0005575(cellular_component);GO:0008150(biological_process)	NA	NA	NA	hypothetical protein CC77DRAFT_1093212 [Alternaria alternata]	0.056051	0.122851	0	1.14949	0.324183	0.142183	1.54315	0.802082	0.763346	3.27729	3.48276	2.60722	2.99075e-12	1.56068e-10	yes
CC77DRAFT_1019415	CC77DRAFT_1019415	OAG21482	NA	00565(Ether lipid metabolism)	K01062	EC:3.1.1.47	hypothetical protein CC77DRAFT_1019415 [Alternaria alternata]	10.9779	8.49092	5.54469	5.15503	7.60666	5.93807	44.9775	31.2453	50.3287	24.4552	7.51413	6.71858	3.35275e-12	1.74117e-10	yes
CC77DRAFT_786348	CC77DRAFT_786348	OAG22128	NA	NA	NA	NA	hypothetical protein CC77DRAFT_786348 [Alternaria alternata]	16.7119	13.9531	13.7115	9.74228	11.296	8.56405	33.9876	21.8384	22.1649	4.5391	6.60555	6.2424	3.45203e-12	1.78415e-10	yes
CC77DRAFT_1048297	CC77DRAFT_1048297	OAG23410	GO:0003674(molecular_function);GO:0005634(nucleus);GO:0005829(cytosol);GO:0008150(biological_process)	03013(RNA transport)	K03247	NA	hypothetical protein CC77DRAFT_1048297 [Alternaria alternata]	39.0264	17.055	17.4965	8.09473	142.451	97.7614	2.2188	5.61916	2.28198	3.24621	9.1078	2.21034	3.63133e-12	1.86789e-10	yes
CC77DRAFT_947964	CC77DRAFT_947964	OAG14822	NA	NA	NA	NA	hypothetical protein CC77DRAFT_947964, partial [Alternaria alternata]	0.084076	0	0.25945	0.184761	0.200938	0.181357	2.60032	4.45082	2.75812	0.603432	0.770061	2.72883	3.73705e-12	1.91316e-10	yes
CC77DRAFT_1019180	CC77DRAFT_1019180	OAG22180	GO:0000981(RNA polymerase II transcription factor activity, sequence-specific DNA binding);GO:0005634(nucleus);GO:0006351(transcription, DNA-templated);GO:0008270(zinc ion binding);GO:0019626(short-chain fatty acid catabolic process);GO:0044212(transcription regulatory region DNA binding);GO:0045944(positive regulation of transcription by RNA polymerase II)	NA	NA	NA	cutinase transcription factor 1 alpha [Alternaria alternata]	28.6447	36.1319	27.4705	37.7803	42.9536	35.2976	97.6887	98.3134	134.217	44.9656	35.6004	43.4756	4.50796e-12	2.29693e-10	yes
CC77DRAFT_1023273	CC77DRAFT_1023273	OAG17108	NA	NA	NA	NA	hypothetical protein AA0118_g11279 [Alternaria tenuissima]	2.71078	6.39154	1.3011	4.77327	5.0864	4.27614	11.8223	25.767	17.916	46.4226	21.707	24.3046	4.62863e-12	2.3466e-10	yes
CC77DRAFT_1045424	CC77DRAFT_1045424	OAG13287	GO:0005575(cellular_component);GO:0008270(zinc ion binding);GO:0016491(oxidoreductase activity);GO:0055114(oxidation-reduction process)	NA	NA	NA	NAD(P)-binding protein [Alternaria alternata]	0.756824	0.483575	0.395111	0.67531	0.603193	0.344367	2.76047	2.44064	2.41786	3.58233	10.0158	1.59926	4.64888e-12	2.3466e-10	yes
CC77DRAFT_871691	CC77DRAFT_871691	OAG21380	GO:0003674(molecular_function);GO:0005575(cellular_component);GO:0008150(biological_process)	NA	NA	NA	hypothetical protein CC77DRAFT_871691 [Alternaria alternata]	97.7666	92.5842	141.338	83.4207	142.223	118.163	107.02	98.5592	99.2874	21.9918	21.3482	35.4071	5.47666e-12	2.75158e-10	yes
CC77DRAFT_1022050	CC77DRAFT_1022050	OAG18481	GO:0004322(ferroxidase activity);GO:0005381(iron ion transmembrane transporter activity);GO:0005507(copper ion binding);GO:0006826(iron ion transport);GO:0033215(iron assimilation by reduction and transport);GO:0033573(high-affinity iron permease complex)	NA	NA	NA	hypothetical protein CC77DRAFT_1022050 [Alternaria alternata]	164.535	110.581	154.054	188.296	251.828	176.579	77.4116	41.2531	49.557	40.239	61.3244	44.2766	5.5294e-12	2.76521e-10	yes
CC77DRAFT_314509	CC77DRAFT_314509	OAG25335	GO:0005575(cellular_component);GO:0016491(oxidoreductase activity);GO:0055114(oxidation-reduction process)	NA	NA	NA	Clavaminate synthase-like protein [Alternaria alternata]	6.04325	6.32747	7.35278	16.5525	9.59606	7.62481	35.5048	14.5936	18.3329	27.7132	59.7014	40.0592	5.98123e-12	2.97739e-10	yes
CC77DRAFT_23848	CC77DRAFT_23848	OAG26084	GO:0003674(molecular_function);GO:0016021(integral component of membrane);GO:0055085(transmembrane transport)	00300(Lysine biosynthesis)	K01705	EC:4.2.1.36	MFS general substrate transporter [Alternaria alternata]	0.142955	0.668331	0.31223	0.379468	0.421223	0.599636	2.27215	1.00501	0.330058	3.90672	4.95959	4.59716	6.83799e-12	3.38825e-10	yes
CC77DRAFT_515622	CC77DRAFT_515622	OAG24367	NA	NA	NA	NA	hypothetical protein CC77DRAFT_515622 [Alternaria alternata]	11.4243	6.87835	11.7212	47.9339	29.3351	22.1674	33.278	39.7796	21.7871	59.2367	60.5893	52.2854	7.24507e-12	3.57357e-10	yes
CC77DRAFT_235021	CC77DRAFT_235021	OAG17784	GO:0003674(molecular_function);GO:0016021(integral component of membrane);GO:0055085(transmembrane transport)	NA	NA	NA	benomyl/methotrexate resistance protein [Alternaria alternata]	4.80884	5.50911	6.02662	13.1796	2.73237	6.36621	24.864	44.1319	84.4505	9.18793	26.4578	15.2071	7.4921e-12	3.67862e-10	yes
CC77DRAFT_1021419	CC77DRAFT_1021419	OAG19258	GO:0005575(cellular_component);GO:0016491(oxidoreductase activity);GO:0055114(oxidation-reduction process)	00260(Glycine, serine and threonine metabolism);00330(Arginine and proline metabolism);00340(Histidine metabolism);00350(Tyrosine metabolism);00360(Phenylalanine metabolism);00380(Tryptophan metabolism)	K00274	EC:1.4.3.4	hypothetical protein AA0115_g4149 [Alternaria tenuissima]	7.46167	3.07082	4.21779	2.73411	2.9456	2.93623	8.29243	14.7853	12.0058	1.79188	1.42858	2.32149	7.72416e-12	3.7754e-10	yes
CC77DRAFT_1017452	CC77DRAFT_1017452	OAG23819	GO:0003674(molecular_function);GO:0005575(cellular_component);GO:0008150(biological_process)	NA	NA	NA	hypothetical protein CUC08_Gglean009849 [Alternaria sp. MG1]	1.7047	1.69278	1.2319	4.00232	2.59956	2.63516	2.67217	1.95122	1.26754	10.0422	6.51389	7.41184	1.00313e-11	4.86873e-10	yes
CC77DRAFT_1018411	CC77DRAFT_1018411	OAG22379	GO:0003674(molecular_function);GO:0005575(cellular_component);GO:0008150(biological_process)	NA	NA	NA	hypothetical protein AA0120_g9717 [Alternaria tenuissima]	1.3845	1.18461	1.17357	3.26487	0.73593	1.96446	20.2916	7.73688	7.46007	7.1666	25.1184	7.88317	1.00512e-11	4.86873e-10	yes
CC77DRAFT_1031670	CC77DRAFT_1031670	OAG19579	NA	NA	NA	NA	Metallo-hydrolase/oxidoreductase [Alternaria alternata]	57.9514	15.0402	28.6901	1.85106	43.5368	28.6034	5.11798	3.19319	4.6984	1.5282	1.13302	0.762203	1.02935e-11	4.96385e-10	yes
CC77DRAFT_1024476	CC77DRAFT_1024476	OAG16049	GO:0003674(molecular_function);GO:0005575(cellular_component);GO:0008150(biological_process)	NA	NA	NA	hypothetical protein AA0115_g3254 [Alternaria tenuissima]	11.3438	16.0625	10.9392	9.69955	8.45214	7.17404	2.63395	2.05998	1.46572	12.0588	7.26302	7.13916	1.03885e-11	4.98697e-10	yes
CC77DRAFT_939641	CC77DRAFT_939641	OAG18480	GO:0005381(iron ion transmembrane transporter activity);GO:0005783(endoplasmic reticulum);GO:0005794(Golgi apparatus);GO:0009405(pathogenesis);GO:0009986(cell surface);GO:0010106(cellular response to iron ion starvation);GO:0033215(iron assimilation by reduction and transport);GO:0033573(high-affinity iron permease complex);GO:0044117(growth of symbiont in host);GO:0061840(high-affinity ferrous i…	NA	NA	NA	plasma membrane iron permease [Alternaria alternata]	213.672	129.526	203.11	246.969	363.463	211.155	88.8609	40.4695	50.3709	32.8583	81.3189	54.5508	1.04338e-11	4.98697e-10	yes
CC77DRAFT_143247	CC77DRAFT_143247	OAG19841	GO:0005575(cellular_component);GO:0008150(biological_process);GO:0030246(carbohydrate binding)	NA	NA	NA	cyanovirin-N family protein [Alternaria alternata]	64.147	80.0359	83.9841	152.633	65.906	117.61	83.9284	79.6573	31.7493	228.429	267.828	876.625	1.14589e-11	5.45282e-10	yes
CC77DRAFT_752182	CC77DRAFT_752182	OAG22914	NA	NA	NA	NA	hypothetical protein CC77DRAFT_752182 [Alternaria alternata]	0.753252	0.46588	0.394211	1.13005	0.847269	0.688439	3.83486	3.03895	3.36424	2.70665	1.78591	2.3815	1.1983e-11	5.6772e-10	yes
CC77DRAFT_1018006	CC77DRAFT_1018006	OAG23178	NA	NA	NA	NA	hypothetical protein CC77DRAFT_1018006 [Alternaria alternata]	2.51563	1.77433	2.01062	0.665183	1.50249	1.72107	4.15808	18.0761	14.1574	3.991	2.71539	4.86324	1.24271e-11	5.85241e-10	yes
CC77DRAFT_1065530	CC77DRAFT_1065530	OAG15960	NA	NA	NA	NA	hypothetical protein CUC08_Gglean008377 [Alternaria sp. MG1]	77.9152	72.8891	76.1961	39.0082	25.6599	38.3889	112.401	103.626	110.034	22.8308	26.6941	44.7447	1.24612e-11	5.85241e-10	yes
CC77DRAFT_1023838	CC77DRAFT_1023838	OAG16475	GO:0008150(biological_process)	NA	NA	NA	hypothetical protein AA0118_g5179 [Alternaria tenuissima]	34.3942	81.9446	81.7189	169.66	291.965	150.079	36.911	36.4579	26.5762	102.594	119.437	59.3295	1.30252e-11	6.09084e-10	yes
CC77DRAFT_1019768	CC77DRAFT_1019768	OAG20955	GO:0005575(cellular_component)	00260(Glycine, serine and threonine metabolism);00270(Cysteine and methionine metabolism);00290(Valine, leucine and isoleucine biosynthesis)	K17989	EC:4.3.1.17;EC:4.3.1.19	tryptophan synthase beta subunit-like PLP-dependent enzyme [Alternaria alternata]	139.113	210.15	104.758	27.7485	69.5124	64.1385	28.9321	47.966	49.4742	16.6526	15.1238	36.6376	1.33387e-11	6.21052e-10	yes
CC77DRAFT_1020959	CC77DRAFT_1020959	OAG20474	GO:0003958(NADPH-hemoprotein reductase activity);GO:0030586([methionine synthase] reductase activity)	00071(Fatty acid degradation);00380(Tryptophan metabolism)	K14338	EC:1.14.14.1;EC:1.6.2.4	bifunctional P-450/NADPH-P450 reductase [Alternaria alternata]	10.5751	12.1386	7.37869	19.8283	14.506	9.98802	38.4757	37.1033	53.9552	13.0685	21.8381	22.3818	1.41229e-11	6.54743e-10	yes
CC77DRAFT_1059006	CC77DRAFT_1059006	OAG23289	GO:0003674(molecular_function);GO:0005575(cellular_component);GO:0008150(biological_process)	NA	NA	NA	hypothetical protein CC77DRAFT_1059006 [Alternaria alternata]	89.2978	105.583	87.9935	47.5467	67.3549	72.3834	445.192	231.795	248.046	166.34	90.5855	63.8879	1.45686e-11	6.72523e-10	yes
CC77DRAFT_1017103	CC77DRAFT_1017103	OAG24758	GO:0003674(molecular_function);GO:0005575(cellular_component);GO:0008150(biological_process)	NA	NA	NA	hypothetical protein CC77DRAFT_1017103 [Alternaria alternata]	0.667896	0.491735	0.434344	0.512979	0.831988	0.37947	14.9956	2.33182	1.70927	3.69317	7.83399	5.26665	1.53625e-11	7.06152e-10	yes
CC77DRAFT_933157	CC77DRAFT_933157	OAG21752	GO:0005887(integral component of plasma membrane);GO:0043231(intracellular membrane-bounded organelle);GO:0043682(copper-transporting ATPase activity)	NA	NA	NA	heavy metal translocatin [Alternaria alternata]	36.8867	34.1154	48.6029	216.675	118.856	124.82	27.0102	38.336	29.125	72.1116	126.895	64.208	1.78962e-11	8.1913e-10	yes
CC77DRAFT_935395	CC77DRAFT_935395	OAG20719	GO:0000079(regulation of cyclin-dependent protein serine/threonine kinase activity);GO:0005634(nucleus);GO:0019901(protein kinase binding);GO:0030436(asexual sporulation)	04111(Cell cycle - yeast)	K06656	NA	cyclin [Alternaria alternata]	52.323	59.8637	73.9182	221.641	185.943	141.213	55.8975	54.2735	53.2422	85.2384	126.837	148.849	2.07801e-11	9.47115e-10	yes
CC77DRAFT_386711	CC77DRAFT_386711	OAG16667	GO:0005351(carbohydrate:proton symporter activity);GO:0005355(glucose transmembrane transporter activity);GO:0005887(integral component of plasma membrane);GO:0046323(glucose import)	04113(Meiosis - yeast)	K08139	NA	hypothetical protein CC77DRAFT_386711 [Alternaria alternata]	15.9298	13.574	26.507	417.282	164.143	190.597	54.8768	71.1336	72.054	35.2192	140.221	241.451	2.18944e-11	9.9371e-10	yes
CC77DRAFT_927943	CC77DRAFT_927943	OAG24492	GO:0004497(monooxygenase activity);GO:0005506(iron ion binding);GO:0005575(cellular_component);GO:0009055(electron transfer activity);GO:0016705(oxidoreductase activity, acting on paired donors, with incorporation or reduction of molecular oxygen);GO:0016712(oxidoreductase activity, acting on paired donors, with incorporation or reduction of molecular oxygen, reduced flavin or flavoprotein as one…	00071(Fatty acid degradation);00380(Tryptophan metabolism)	K00493	EC:1.14.14.1	cytochrome P450 52A12 [Alternaria alternata]	10.0382	7.40592	7.19138	6.33423	8.87307	4.97617	27.2745	25.3531	22.5028	16.9376	18.6883	15.6785	2.26846e-11	1.02527e-09	yes
CC77DRAFT_281168	CC77DRAFT_281168	OAG17165	GO:0003674(molecular_function);GO:0005575(cellular_component);GO:0008150(biological_process)	NA	NA	NA	hypothetical protein AA0116_g12257 [Alternaria tenuissima]	0.724746	0.600737	0.811392	0.396196	0.741863	0.622576	26.5798	3.21593	3.11906	2.36957	3.55711	0.650798	2.46608e-11	1.10994e-09	yes
CC77DRAFT_1062894	CC77DRAFT_1062894	OAG18976	NA	NA	NA	NA	hypothetical protein AG0111_g1321 [Alternaria gaisen]	3.55277	3.37688	4.8989	32.1934	16.5189	10.9254	33.6181	37.4228	43.2581	25.1585	39.6261	15.016	2.5166e-11	1.12798e-09	yes
CC77DRAFT_1097700	CC77DRAFT_1097700	OAG17260	GO:0005622(intracellular);GO:0016614(oxidoreductase activity, acting on CH-OH group of donors);GO:0050660(flavin adenine dinucleotide binding);GO:0055114(oxidation-reduction process);GO:0070787(conidiophore development)	00260(Glycine, serine and threonine metabolism)	K00108	EC:1.1.99.1	alcohol oxidase [Alternaria alternata]	8.38283	5.97553	8.28169	4.14133	6.71482	6.71506	67.6155	22.2334	24.5772	12.8813	28.7047	12.6904	2.61494e-11	1.16721e-09	yes
CC77DRAFT_1098308	CC77DRAFT_1098308	OAG16735	GO:0000166(nucleotide binding);GO:0005524(ATP binding);GO:0005575(cellular_component);GO:0008150(biological_process);GO:0017111(nucleoside-triphosphatase activity)	00053(Ascorbate and aldarate metabolism);00562(Inositol phosphate metabolism)	K00469	EC:1.13.99.1	P-loop containing nucleoside triphosphate hydrolase protein [Alternaria alternata]	0.808937	1.94215	1.61474	3.71596	2.95777	2.27298	0.109414	0.270605	0.126921	0.278536	0.831998	1.59359	2.76217e-11	1.22786e-09	yes
CC77DRAFT_1086771	CC77DRAFT_1086771	OAG22355	GO:0006820(anion transport);GO:0016021(integral component of membrane);GO:0022857(transmembrane transporter activity);GO:0055085(transmembrane transport)	04111(Cell cycle - yeast);04113(Meiosis - yeast)	K02178	EC:2.7.11.1	MFS general substrate transporter [Alternaria alternata]	72.7818	75.174	85.5457	47.7884	128.345	129.43	13.5814	8.47821	8.24078	32.5526	95.3691	26.4215	2.98726e-11	1.3168e-09	yes
CC77DRAFT_941807	CC77DRAFT_941807	OAG17698	GO:0003674(molecular_function);GO:0005575(cellular_component);GO:0008150(biological_process)	NA	NA	NA	non-ribosomal peptide synthetase [Alternaria alternata]	3.36228	4.21178	4.29992	16.0611	3.17068	2.60687	98.8599	50.5848	55.3547	7.6895	33.4254	60.5297	2.99396e-11	1.3168e-09	yes
CC77DRAFT_1064730	CC77DRAFT_1064730	OAG16853	NA	NA	NA	NA	hypothetical protein CC77DRAFT_1064730 [Alternaria alternata]	12.8764	17.5323	15.2388	3.07611	3.21154	5.01763	6.34372	4.94015	4.70549	2.02506	3.24248	4.53458	3.01551e-11	1.3168e-09	yes
CC77DRAFT_1088361	CC77DRAFT_1088361	OAG21472	GO:0005575(cellular_component)	NA	NA	NA	hypothetical protein AA0111_g5055 [Alternaria arborescens]	33.2406	30.5709	25.5209	23.2788	19.9336	21.1639	66.9294	50.0855	63.8435	20.5939	21.1873	26.2125	3.02052e-11	1.3168e-09	yes
CC77DRAFT_485981	CC77DRAFT_485981	OAG14975	GO:0000324(fungal-type vacuole);GO:0000902(cell morphogenesis);GO:0003723(RNA binding);GO:0004521(endoribonuclease activity);GO:0005576(extracellular region);GO:0005829(cytosol);GO:0006401(RNA catabolic process);GO:0006915(apoptotic process);GO:0033897(ribonuclease T2 activity)	NA	NA	NA	ribonuclease T2 [Alternaria alternata]	12.6811	8.5938	12.4219	4.21599	6.9684	7.92242	39.523	25.4198	25.4978	8.36595	13.3769	9.50887	3.02321e-11	1.3168e-09	yes
CC77DRAFT_202654	CC77DRAFT_202654	OAG18611	GO:0003824(catalytic activity);GO:0005575(cellular_component);GO:0008152(metabolic process);GO:0008484(sulfuric ester hydrolase activity)	00600(Sphingolipid metabolism)	K01130	EC:3.1.6.1	arylsulfatase precursor [Alternaria alternata]	185.398	91.6539	83.4064	89.5336	253.49	178.829	11.4369	11.4151	12.7888	17.9152	72.4009	9.585	3.18172e-11	1.38028e-09	yes
CC77DRAFT_1064220	CC77DRAFT_1064220	OAG17602	NA	NA	NA	NA	hypothetical protein CC77DRAFT_1064220 [Alternaria alternata]	293.276	307.637	236.984	131.503	111.257	114.434	140.647	115.817	107.826	79.6334	84.2766	89.2711	3.25749e-11	1.4075e-09	yes
CC77DRAFT_1021359	CC77DRAFT_1021359	OAG19190	NA	NA	NA	NA	hypothetical protein CC77DRAFT_1021359 [Alternaria alternata]	1.59234	2.34456	1.19939	0.977117	0.633039	0.836069	6.53488	5.96402	7.00238	5.62486	2.43256	1.82881	3.3717e-11	1.45104e-09	yes
CC77DRAFT_1029827	CC77DRAFT_1029827	OAG22831	GO:0004575(sucrose alpha-glucosidase activity);GO:0005737(cytoplasm);GO:0005987(sucrose catabolic process)	00052(Galactose metabolism);00500(Starch and sucrose metabolism)	K01193	EC:3.2.1.26	hypothetical protein CC77DRAFT_1029827 [Alternaria alternata]	24.6331	12.2635	6.79555	11.9229	25.6896	14.7162	3.81075	2.77933	4.29421	2.58095	3.071	3.90609	3.47131e-11	1.48798e-09	yes
CC77DRAFT_228375	CC77DRAFT_228375	OAG18335	GO:0003674(molecular_function);GO:0005886(plasma membrane);GO:0008150(biological_process)	NA	NA	NA	integral membrane protein [Alternaria alternata]	62.5028	64.9112	49.6338	64.5589	48.7681	46.2467	162.551	154.1	228.711	95.7095	65.0665	62.0308	3.69967e-11	1.5796e-09	yes
CC77DRAFT_1007936	CC77DRAFT_1007936	OAG21603	GO:0005575(cellular_component)	00350(Tyrosine metabolism)	K00505	EC:1.14.18.1	Di-copper centre-containing protein [Alternaria alternata]	0.959455	1.6133	2.35923	5.95061	8.69847	5.38025	1.48745	0.760085	1.0804	2.32839	3.27572	2.70763	3.86911e-11	1.64544e-09	yes
CC77DRAFT_964971	CC77DRAFT_964971	OAG19971	GO:0003674(molecular_function);GO:0005575(cellular_component);GO:0008150(biological_process)	NA	NA	NA	hypothetical protein CC77DRAFT_964971, partial [Alternaria alternata]	27.233	21.0689	29.254	23.4476	20.7194	15.6931	6.33374	5.36687	6.18291	5.45332	6.98153	11.4914	3.94093e-11	1.66941e-09	yes
CC77DRAFT_1036729	CC77DRAFT_1036729	OAG25983	GO:0006820(anion transport);GO:0016021(integral component of membrane);GO:0022857(transmembrane transporter activity);GO:0055085(transmembrane transport)	NA	NA	NA	allantoate permease-like protein [Alternaria alternata]	3.53888	3.2116	3.38056	3.0137	5.14417	3.0454	0.83342	0.869015	0.873209	1.57322	1.37764	1.28592	4.21127e-11	1.77696e-09	yes
CC77DRAFT_1023857	CC77DRAFT_1023857	OAG16499	GO:0003674(molecular_function)	NA	NA	NA	hypothetical protein CC77DRAFT_1023857 [Alternaria alternata]	0.894066	1.08054	0.971668	3.50956	4.26425	3.05752	0.40319	0.471659	1.0352	1.70577	2.32761	3.10991	4.34823e-11	1.82761e-09	yes
CC77DRAFT_21515	CC77DRAFT_21515	OAG26049	GO:0003674(molecular_function);GO:0005575(cellular_component)	NA	NA	NA	galactose oxidase [Alternaria alternata]	14.4374	14.3651	13.8427	14.3228	11.7332	9.85602	22.576	31.458	44.0523	8.81851	7.76941	8.21382	4.5251e-11	1.89458e-09	yes
CC77DRAFT_713962	CC77DRAFT_713962	OAG23381	GO:0003674(molecular_function);GO:0005575(cellular_component);GO:0008150(biological_process)	NA	NA	NA	hypothetical protein CC77DRAFT_713962 [Alternaria alternata]	215.913	198.727	208.211	259.507	201.213	227.51	1107.32	574.367	847.559	141.747	253.09	270.464	4.59503e-11	1.91643e-09	yes
CC77DRAFT_1022197	CC77DRAFT_1022197	OAG18656	GO:0003993(acid phosphatase activity);GO:0005576(extracellular region);GO:0008707(4-phytase activity);GO:0016158(3-phytase activity);GO:0016311(dephosphorylation);GO:0033518(myo-inositol hexakisphosphate dephosphorylation)	00562(Inositol phosphate metabolism)	K01083	EC:3.1.3.8	acid phosphatase [Alternaria alternata]	29.2769	22.8468	25.9938	20.1486	17.3756	18.2167	53.409	50.7013	47.6407	20.9508	18.635	14.827	4.68099e-11	1.94477e-09	yes
CC77DRAFT_482323	CC77DRAFT_482323	OAG15123	GO:0005737(cytoplasm);GO:0030170(pyridoxal phosphate binding)	NA	NA	NA	tryptophan synthase beta subunit-like PLP-dependent enzyme [Alternaria alternata]	4.21214	3.39711	1.56682	2.48455	3.96403	3.27645	14.9228	15.2146	13.0542	5.75517	5.19735	3.34591	4.9873e-11	2.06409e-09	yes
CC77DRAFT_466775	CC77DRAFT_466775	OAG15063	NA	NA	NA	NA	hypothetical protein AA0120_g12686 [Alternaria tenuissima]	9.94169	11.5018	9.26815	7.03758	6.16175	6.88461	30.7906	32.2335	24.993	15.8765	12.2487	8.91454	5.80975e-11	2.3953e-09	yes
CC77DRAFT_1033276	CC77DRAFT_1033276	OAG17970	NA	NA	NA	NA	NAD(P)-binding protein [Alternaria alternata]	18.7131	37.9281	13.4596	4.97304	4.88208	5.01494	12.4424	31.2722	21.8085	4.46229	4.68724	6.53553	6.34832e-11	2.6074e-09	yes
CC77DRAFT_1024849	CC77DRAFT_1024849	OAG15489	NA	NA	NA	NA	hypothetical protein CUC08_Gglean003568 [Alternaria sp. MG1]	37.0503	32.7256	50.0228	46.0628	42.9075	52.7171	83.4385	95.2552	124.344	109.674	116.928	106.45	6.69697e-11	2.74018e-09	yes
CC77DRAFT_1054443	CC77DRAFT_1054443	OAG14972	NA	NA	NA	NA	hypothetical protein CC77DRAFT_1054443 [Alternaria alternata]	3.11098	2.98475	4.68168	14.1252	29.9163	16.9023	2.40542	4.46905	3.35484	5.49152	14.0029	5.09445	6.98261e-11	2.84627e-09	yes
CC77DRAFT_280850	CC77DRAFT_280850	OAG17166	GO:0003674(molecular_function);GO:0005575(cellular_component);GO:0008150(biological_process)	NA	NA	NA	hypothetical protein CC77DRAFT_280850 [Alternaria alternata]	8.49264	2.68811	8.30893	13.1125	9.73861	13.3753	48.4865	24.6059	8.81064	34.6262	113.506	67.4669	7.87961e-11	3.19983e-09	yes
CC77DRAFT_1035818	CC77DRAFT_1035818	OAG14183	GO:0008150(biological_process)	NA	NA	NA	hypothetical protein AA0120_g12012 [Alternaria tenuissima]	23.4907	22.1383	14.9301	9.94285	12.3106	14.6399	40.684	53.212	63.9551	28.5704	18.3665	18.4535	7.97197e-11	3.22522e-09	yes
CC77DRAFT_1030407	CC77DRAFT_1030407	OAG21614	GO:0003674(molecular_function);GO:0016021(integral component of membrane);GO:0055085(transmembrane transport)	NA	NA	NA	MFS general substrate transporter [Alternaria alternata]	39.5153	60.6307	30.6615	12.2318	26.4261	20.1428	17.9469	18.3997	15.6483	8.23904	7.81639	10.4888	8.03085e-11	3.23691e-09	yes
CC77DRAFT_364247	CC77DRAFT_364247	OAG16936	GO:0005887(integral component of plasma membrane);GO:0015179(L-amino acid transmembrane transporter activity);GO:0015297(antiporter activity)	NA	NA	NA	amino acid permease 2 [Alternaria alternata]	14.917	10.3079	14.477	21.4272	17.2513	12.8595	5.99431	4.90676	5.59762	3.74196	4.00991	6.27079	8.23983e-11	3.29923e-09	yes
CC77DRAFT_1010395	CC77DRAFT_1010395	OAG18436	NA	NA	NA	NA	hypothetical protein CC77DRAFT_1010395 [Alternaria alternata]	2.20663	5.30483	5.77043	19.1963	13.9365	18.9407	1.1165	2.82679	2.53631	18.6289	29.9764	7.37745	8.24655e-11	3.29923e-09	yes
CC77DRAFT_1018940	CC77DRAFT_1018940	OAG21940	GO:0005302(L-tyrosine transmembrane transporter activity);GO:0005774(vacuolar membrane);GO:0015186(L-glutamine transmembrane transporter activity);GO:0015188(L-isoleucine transmembrane transporter activity)	NA	NA	NA	hypothetical protein CC77DRAFT_1018940 [Alternaria alternata]	18.6704	29.4505	32.8261	136.131	51.3518	74.0319	149.734	167.284	222.467	106.767	124.166	79.0597	8.50563e-11	3.39032e-09	yes
CC77DRAFT_1067671	CC77DRAFT_1067671	OAG13735	GO:0005575(cellular_component);GO:0008762(UDP-N-acetylmuramate dehydrogenase activity);GO:0016491(oxidoreductase activity);GO:0016614(oxidoreductase activity, acting on CH-OH group of donors);GO:0050660(flavin adenine dinucleotide binding);GO:0055114(oxidation-reduction process)	00061(Fatty acid biosynthesis);00071(Fatty acid degradation);04146(Peroxisome)	K01897	EC:6.2.1.3	FAD-binding domain-containing protein [Alternaria alternata]	2.41154	4.23213	5.2951	16.9803	16.372	29.1718	3.12381	4.05514	3.44807	6.5472	12.8842	3.65754	8.64557e-11	3.43344e-09	yes
CC77DRAFT_1022116	CC77DRAFT_1022116	OAG18562	GO:0005575(cellular_component)	00500(Starch and sucrose metabolism)	K01176	EC:3.2.1.1	thermostable alpha-amylase [Alternaria alternata]	50.3909	31.0297	21.933	17.1409	30.1035	23.8576	59.4911	67.2071	80.0297	15.6089	17.6923	18.4077	1.11539e-10	4.41333e-09	yes
CC77DRAFT_1059167	CC77DRAFT_1059167	OAG23477	GO:0005576(extracellular region);GO:0008762(UDP-N-acetylmuramate dehydrogenase activity);GO:0009277(fungal-type cell wall);GO:0016491(oxidoreductase activity);GO:0016614(oxidoreductase activity, acting on CH-OH group of donors);GO:0050660(flavin adenine dinucleotide binding);GO:0055114(oxidation-reduction process);GO:1900554(asperfuranone biosynthetic process);GO:1900781(fumiquinazoline C biosynt…	00511(Other glycan degradation)	K15923	EC:3.2.1.51	FAD-binding domain-containing protein [Alternaria alternata]	438.812	469.464	356.384	307.347	485.656	316.005	62.47	93.5761	76.3174	47.1176	151.661	158.837	1.36683e-10	5.37914e-09	yes
CC77DRAFT_587932	CC77DRAFT_587932	OAG13836	GO:0034077(butanediol metabolic process);GO:0045149(acetoin metabolic process);GO:0047512((S,S)-butanediol dehydrogenase activity);GO:0051289(protein homotetramerization);GO:0070403(NAD+ binding);GO:0070404(NADH binding)	00061(Fatty acid biosynthesis);01040(Biosynthesis of unsaturated fatty acids);00780(Biotin metabolism);00333(Prodigiosin biosyntheses)	K00059	EC:1.1.1.100	NAD(P)-binding protein [Alternaria alternata]	52.9388	52.7639	43.5334	28.5566	17.9048	24.4046	83.5607	66.8379	79.4062	25.8008	23.2338	38.6782	1.37042e-10	5.37914e-09	yes
CC77DRAFT_1067622	CC77DRAFT_1067622	OAG13678	GO:0005575(cellular_component)	00920(Sulfur metabolism)	K00387	EC:1.8.3.1	molybdopterin binding oxidoreductase [Alternaria alternata]	11.0967	13.3878	15.9441	18.1316	15.6662	16.0147	82.2877	61.307	102.59	107.111	74.8869	14.1272	1.37442e-10	5.37914e-09	yes
CC77DRAFT_806476	CC77DRAFT_806476	OAG21524	NA	NA	NA	NA	hypothetical protein AA0115_g5823 [Alternaria tenuissima]	33.7593	30.7638	29.8749	21.7469	27.0548	21.897	95.1695	126.139	115.51	150.589	64.5972	36.3532	1.42805e-10	5.56887e-09	yes
CC77DRAFT_936348	CC77DRAFT_936348	OAG20473	NA	NA	NA	NA	hypothetical protein CC77DRAFT_936348, partial [Alternaria alternata]	0.961343	0.543046	0.62863	0.541002	0.673398	0.45853	4.70541	3.4243	4.14935	1.95027	2.13302	0.639584	1.52025e-10	5.9071e-09	yes
CC77DRAFT_1096282	CC77DRAFT_1096282	OAG19074	GO:0003674(molecular_function);GO:0005575(cellular_component);GO:0008150(biological_process)	NA	NA	NA	hypothetical protein CC77DRAFT_1096282 [Alternaria alternata]	405.994	186.48	218.645	96.6203	603.965	388.008	12.4838	10.6425	5.29364	11.2461	81.5477	3.05796	1.53834e-10	5.95598e-09	yes
CC77DRAFT_444925	CC77DRAFT_444925	OAG15482	NA	NA	NA	NA	hypothetical protein CC77DRAFT_444925 [Alternaria alternata]	1.61186	1.69411	1.15489	1.62967	1.41412	1.4709	7.81989	9.23474	11.6224	8.01619	2.02295	2.11425	1.58342e-10	6.1086e-09	yes
CC77DRAFT_1029312	CC77DRAFT_1029312	OAG23294	NA	NA	NA	NA	hypothetical protein CUC08_Gglean001549 [Alternaria sp. MG1]	73.2874	52.1078	61.9922	41.2453	48.2126	52.0665	216.568	108.163	112.796	49.4092	43.6533	46.8683	1.5967e-10	6.13791e-09	yes
CC77DRAFT_927979	CC77DRAFT_927979	OAG24557	GO:0000981(RNA polymerase II transcription factor activity, sequence-specific DNA binding);GO:0003677(DNA binding);GO:0005634(nucleus);GO:0006351(transcription, DNA-templated);GO:0006355(regulation of transcription, DNA-templated);GO:0008270(zinc ion binding);GO:0030448(hyphal growth);GO:0048315(conidium formation);GO:0070787(conidiophore development)	NA	NA	NA	hypothetical protein CC77DRAFT_927979 [Alternaria alternata]	7.74133	6.43079	7.66731	12.1134	16.4213	12.4231	4.06833	1.99527	2.58892	2.83133	2.88354	5.72027	1.68049e-10	6.43712e-09	yes
CC77DRAFT_1021819	CC77DRAFT_1021819	OAG18969	GO:0003824(catalytic activity);GO:0005575(cellular_component);GO:0008152(metabolic process);GO:0008484(sulfuric ester hydrolase activity)	NA	NA	NA	choline-sulfatase [Alternaria alternata]	65.7017	51.6848	51.4922	41.7691	88.9624	83.0051	12.7612	11.7419	9.53531	31.0033	61.0573	18.4843	1.70374e-10	6.5031e-09	yes
CC77DRAFT_1025144	CC77DRAFT_1025144	OAG15059	NA	NA	NA	NA	NAD(P)-binding protein [Alternaria alternata]	427.634	311.81	238.699	171.672	241.77	208.3	65.3125	67.7402	50.9579	30.1371	125.441	46.7859	1.76116e-10	6.69862e-09	yes
CC77DRAFT_1098301	CC77DRAFT_1098301	OAG16727	GO:0003824(catalytic activity);GO:0005575(cellular_component);GO:0008150(biological_process)	NA	NA	NA	hypothetical protein CC77DRAFT_1098301 [Alternaria alternata]	0.534973	0.359137	0.268406	0.300351	0.890572	0.577462	1.57146	2.29081	3.36462	0.472172	0.337628	0.363291	1.78225e-10	6.75503e-09	yes
CC77DRAFT_626059	CC77DRAFT_626059	OAG23800	GO:0005887(integral component of plasma membrane);GO:0006644(phospholipid metabolic process);GO:0007165(signal transduction);GO:0008195(phosphatidate phosphatase activity);GO:0046839(phospholipid dephosphorylation)	00561(Glycerolipid metabolism);00564(Glycerophospholipid metabolism)	K18693	EC:3.1.3.81;EC:3.1.3.4	PAP2-domain-containing protein [Alternaria alternata]	15.1143	36.1193	20.7062	30.1424	23.1212	24.9606	57.1107	82.7284	100.469	289.006	96.5285	59.7589	1.85712e-10	7.01421e-09	yes
CC77DRAFT_1005107	CC77DRAFT_1005107	OAG25508	GO:0003677(DNA binding);GO:0005575(cellular_component);GO:0008150(biological_process);GO:0008270(zinc ion binding)	04120(Ubiquitin mediated proteolysis)	K10581	EC:2.3.2.24	zf-PARP-domain-containing protein [Alternaria alternata]	0.226129	0.201168	0.405365	2.01141	2.00155	1.20586	0.137656	0.196845	0.213947	0.748921	0.901324	0.560784	1.98763e-10	7.48097e-09	yes
CC77DRAFT_1022955	CC77DRAFT_1022955	OAG17426	GO:0005575(cellular_component)	00920(Sulfur metabolism);00270(Cysteine and methionine metabolism)	K17069	EC:2.5.1.49;EC:2.5.1.47	O-acetylhomoserine ami [Alternaria alternata]	187.088	129.84	153.248	123.879	263.162	237.011	20.7208	24.5108	36.6588	30.0464	116.514	41.6396	2.08513e-10	7.82069e-09	yes
CC77DRAFT_1096427	CC77DRAFT_1096427	OAG18484	GO:0005575(cellular_component)	00240(Pyrimidine metabolism)	K13421	EC:2.4.2.10;EC:4.1.1.23	uridine 5'-monophosphate synthase [Alternaria sp. MG1]	46.9663	41.9261	46.3689	37.3508	23.78	33.6678	173.992	79.5771	93.7945	26.3098	34.7111	47.7326	2.10869e-10	7.88168e-09	yes
CC77DRAFT_573298	CC77DRAFT_573298	OAG14134	GO:0005506(iron ion binding);GO:0005575(cellular_component);GO:0009055(electron transfer activity);GO:0016705(oxidoreductase activity, acting on paired donors, with incorporation or reduction of molecular oxygen);GO:0020037(heme binding);GO:0055114(oxidation-reduction process)	04139(Mitophagy - yeast)	K11644	NA	putative benzoate 4-monooxygenase cytochrome P450 [Alternaria alternata]	40.9367	35.8918	35.6007	13.6628	19.7291	20.2256	13.9354	12.1572	9.5408	15.5171	11.5998	11.7724	2.12399e-10	7.91148e-09	yes
CC77DRAFT_1010394	CC77DRAFT_1010394	OAG18435	GO:0000301(retrograde transport, vesicle recycling within Golgi);GO:0006890(retrograde vesicle-mediated transport, Golgi to ER);GO:0007030(Golgi organization);GO:0017119(Golgi transport complex);GO:0048213(Golgi vesicle prefusion complex stabilization)	NA	NA	NA	hypothetical protein CC77DRAFT_1010394 [Alternaria alternata]	5.77405	11.7673	6.45401	29.31	51.9758	33.451	8.08659	10.2792	11.665	54.7123	41.2031	13.9463	2.39886e-10	8.90464e-09	yes
CC77DRAFT_936412	CC77DRAFT_936412	OAG20318	GO:0003674(molecular_function);GO:0005575(cellular_component);GO:0008150(biological_process)	NA	NA	NA	hypothetical protein CC77DRAFT_936412 [Alternaria alternata]	447.051	526.465	315.944	87.3458	105.53	175.365	1050.71	1090.46	944.757	855.38	296.568	243.337	2.87656e-10	1.06413e-08	yes
CC77DRAFT_279631	CC77DRAFT_279631	OAG17131	GO:0005575(cellular_component)	NA	NA	NA	hypothetical protein CC77DRAFT_279631 [Alternaria alternata]	1.48462	2.1815	1.65738	5.15461	11.7813	10.8794	1.35753	1.74222	1.67111	1.36854	4.99594	4.06242	2.99374e-10	1.1037e-08	yes
CC77DRAFT_564858	CC77DRAFT_564858	OAG14408	GO:0003674(molecular_function);GO:0005575(cellular_component);GO:0008150(biological_process)	NA	NA	NA	hypothetical protein CC77DRAFT_564858 [Alternaria alternata]	0.45391	0.248893	0.402602	1.14443	0.333764	0.258458	2.12725	2.0056	1.79107	1.38243	3.89379	6.00947	3.12085e-10	1.14665e-08	yes
CC77DRAFT_1063528	CC77DRAFT_1063528	OAG18196	GO:0003674(molecular_function);GO:0005575(cellular_component)	NA	NA	NA	hypothetical protein CC77DRAFT_1063528 [Alternaria alternata]	108.286	113.85	82.02	56.3628	69.4023	69.0513	161.616	308.688	190.202	96.1107	72.2174	79.3485	3.139e-10	1.14941e-08	yes
CC77DRAFT_1006330	CC77DRAFT_1006330	OAG24149	NA	NA	NA	NA	hypothetical protein CC77DRAFT_1006330 [Alternaria alternata]	20.9491	10.9153	22.1955	23.3566	29.1334	23.6082	45.8079	34.5065	22.0432	54.1992	133.19	80.7166	3.45779e-10	1.26186e-08	yes
CC77DRAFT_1021163	CC77DRAFT_1021163	OAG19782	GO:0005575(cellular_component)	00230(Purine metabolism)	K01519	EC:3.6.1.-	Ham1-like protein [Alternaria alternata]	105.316	78.7749	92.1147	68.8871	67.516	49.9942	30.5019	48.05	42.8264	14.3136	23.1189	31.0704	3.56578e-10	1.29689e-08	yes
CC77DRAFT_934429	CC77DRAFT_934429	OAG21367	GO:0005575(cellular_component)	00500(Starch and sucrose metabolism)	K19668	EC:3.2.1.91	cellobiohydrolase-like protein II precursor [Alternaria alternata]	1.59684	2.35439	3.10221	4.78242	4.74811	4.83564	0.5121	0.465357	0.983075	1.09732	2.05645	2.34777	3.60181e-10	1.3056e-08	yes
CC77DRAFT_783123	CC77DRAFT_783123	OAG22089	NA	NA	NA	NA	hypothetical protein CC77DRAFT_783123 [Alternaria alternata]	26.0343	18.0396	24.5339	51.7499	23.5982	23.061	2.5503	5.36073	7.47157	1.65729	8.37424	6.11836	4.2165e-10	1.5233e-08	yes
CC77DRAFT_1022919	CC77DRAFT_1022919	OAG17389	GO:0005575(cellular_component);GO:0008152(metabolic process);GO:0016491(oxidoreductase activity)	NA	NA	NA	retinol dehydrogenase 12 [Alternaria alternata]	1.07649	1.00554	1.32041	1.27929	1.2161	1.57096	3.75939	3.36466	3.18629	14.9661	5.66334	2.70015	4.36219e-10	1.57068e-08	yes
CC77DRAFT_383956	CC77DRAFT_383956	OAG16600	NA	NA	NA	NA	hypothetical protein CC77DRAFT_383956 [Alternaria alternata]	1.64938	1.08985	1.09066	1.72823	1.75135	1.60697	18.9078	4.25186	5.02211	2.32087	3.80755	1.88147	4.60692e-10	1.65329e-08	yes
CC77DRAFT_1065982	CC77DRAFT_1065982	OAG15484	NA	NA	NA	NA	hypothetical protein CC77DRAFT_1065982 [Alternaria alternata]	0.181275	0.294132	0.216211	0.34789	0.187337	0.19774	1.92267	0.921798	0.867141	1.93339	1.9286	1.21874	4.63066e-10	1.65631e-08	yes
CC77DRAFT_941950	CC77DRAFT_941950	OAG17502	GO:0003674(molecular_function);GO:0005575(cellular_component);GO:0008150(biological_process)	NA	NA	NA	hypothetical protein CC77DRAFT_941950 [Alternaria alternata]	17.693	14.7917	11.6388	11.2946	10.1218	9.9703	43.9814	28.0753	26.1515	9.29498	8.8782	11.5457	4.96036e-10	1.76838e-08	yes
CC77DRAFT_981359	CC77DRAFT_981359	OAG24360	GO:0003674(molecular_function);GO:0005575(cellular_component);GO:0008150(biological_process)	NA	NA	NA	acetyl-CoA synthetase-like protein [Alternaria alternata]	2.18796	2.2714	2.58414	0.504731	0.74808	0.608071	0.582308	0.62508	0.660389	0.328142	0.24091	0.687057	5.0399e-10	1.79082e-08	yes
CC77DRAFT_1064439	CC77DRAFT_1064439	OAG17179	NA	NA	NA	NA	hypothetical protein CC77DRAFT_1064439 [Alternaria alternata]	73.6198	180.577	132.059	58.414	63.2482	90.9025	17.2193	4.87905	2.20532	11.3236	36.8063	40.8894	5.11942e-10	1.81311e-08	yes
CC77DRAFT_1013343	CC77DRAFT_1013343	OAG15410	NA	NA	NA	NA	hypothetical protein CC77DRAFT_1013343 [Alternaria alternata]	15.0907	27.2794	17.1782	6.81556	8.48964	9.63124	79.7419	66.3178	37.3253	72.5656	34.864	19.7913	5.15552e-10	1.81993e-08	yes
CC77DRAFT_1061799	CC77DRAFT_1061799	OAG20348	GO:0000079(regulation of cyclin-dependent protein serine/threonine kinase activity);GO:0005575(cellular_component);GO:0019901(protein kinase binding)	04138(Autophagy - yeast)	K21197	NA	hypothetical protein AA0111_g6546 [Alternaria arborescens]	59.3248	51.7013	50.6669	32.6871	36.0253	41.3103	110.988	78.2886	111.588	36.4579	39.8995	39.0232	5.41737e-10	1.90614e-08	yes
CC77DRAFT_950966	CC77DRAFT_950966	OAG13454	GO:0003868(4-hydroxyphenylpyruvate dioxygenase activity);GO:0005575(cellular_component);GO:0006572(tyrosine catabolic process);GO:0009073(aromatic amino acid family biosynthetic process);GO:0042438(melanin biosynthetic process);GO:0055114(oxidation-reduction process)	00350(Tyrosine metabolism);00360(Phenylalanine metabolism);00130(Ubiquinone and other terpenoid-quinone biosynthesis)	K00457	EC:1.13.11.27	4-hydroxyphenylpyruvate dioxygenase [Alternaria alternata]	286.804	248.348	283.047	134.201	97.5944	148.34	740.371	725.115	860.43	104.859	64.7674	308.268	5.60864e-10	1.96703e-08	yes
CC77DRAFT_980262	CC77DRAFT_980262	OAG25194	NA	NA	NA	NA	hypothetical protein CC77DRAFT_980262 [Alternaria alternata]	5.4009	7.81901	2.82396	0.930306	0.562838	1.26209	4.66883	7.20784	9.48719	2.19251	3.14204	3.62214	6.14826e-10	2.1493e-08	yes
CC77DRAFT_1063741	CC77DRAFT_1063741	OAG17737	NA	NA	NA	NA	hypothetical protein CC77DRAFT_1063741 [Alternaria alternata]	0.519496	0.644925	1.48918	11.5838	5.15799	8.92899	0.60789	0.51135	0.596975	1.21376	9.47865	1.83416	6.23441e-10	2.17239e-08	yes
CC77DRAFT_1033604	CC77DRAFT_1033604	OAG17110	GO:0016020(membrane);GO:0016021(integral component of membrane);GO:0022857(transmembrane transporter activity);GO:0055085(transmembrane transport)	04113(Meiosis - yeast)	K08139	NA	hypothetical protein CC77DRAFT_1033604 [Alternaria alternata]	103.954	100.673	117.687	104.175	138.132	169.015	463.201	340.087	422.098	190.853	152.655	157.82	6.66416e-10	2.31467e-08	yes
CC77DRAFT_948433	CC77DRAFT_948433	OAG14524	GO:0004175(endopeptidase activity);GO:0006508(proteolysis);GO:0008240(tripeptidyl-peptidase activity)	NA	NA	NA	tripeptidyl-peptidase 1 precursor [Alternaria alternata]	2.23651	1.57359	2.11885	2.90267	2.57449	2.13274	12.6035	3.92898	5.48958	5.62236	23.9823	12.474	6.99714e-10	2.42254e-08	yes
CC77DRAFT_1025237	CC77DRAFT_1025237	OAG15185	GO:0005737(cytoplasm);GO:0008757(S-adenosylmethionine-dependent methyltransferase activity);GO:0032259(methylation)	03018(RNA degradation)	K12584	EC:3.6.1.59	hypothetical protein AG0111_g12739 [Alternaria gaisen]	3.24322	1.63069	2.02069	1.91735	6.63167	3.51273	0.326034	0.227674	0.516393	2.10391	0.939843	1.47821	7.19921e-10	2.48453e-08	yes
CC77DRAFT_1019048	CC77DRAFT_1019048	OAG22044	GO:0004334(fumarylacetoacetase activity);GO:0005622(intracellular);GO:0006559(L-phenylalanine catabolic process)	00350(Tyrosine metabolism)	K01555	EC:3.7.1.2	Fumarylacetoacetase [Alternaria alternata]	34.867	27.352	34.9232	18.1779	15.5499	18.0475	105.159	48.8691	36.188	20.3112	10.9811	15.9651	7.45719e-10	2.56537e-08	yes
CC77DRAFT_990459	CC77DRAFT_990459	OAG19632	GO:0005575(cellular_component);GO:0008150(biological_process);GO:0018112(proline racemase activity)	00330(Arginine and proline metabolism)	K18384	EC:4.2.1.77	proline racemase [Alternaria alternata]	13.034	15.034	17.5256	27.2229	22.8464	25.9015	6.06913	7.95413	4.60327	28.2502	19.3376	16.5242	7.7309e-10	2.65108e-08	yes
CC77DRAFT_1092673	CC77DRAFT_1092673	OAG23318	NA	NA	NA	NA	hypothetical protein CC77DRAFT_1092673 [Alternaria alternata]	1.35987	1.39396	1.1746	1.16911	1.19247	1.05466	4.23589	4.21022	3.19538	1.31823	1.57922	1.34699	7.77464e-10	2.65765e-08	yes
CC77DRAFT_925821	CC77DRAFT_925821	OAG26492	GO:0005737(cytoplasm);GO:0008757(S-adenosylmethionine-dependent methyltransferase activity);GO:0032259(methylation)	NA	NA	NA	S-adenosyl-L-methionine-dependent methyltransferase [Alternaria alternata]	305.985	249.215	311.266	115.29	117.41	129.57	53.2404	80.9476	70.28	39.886	100.105	132.185	7.91131e-10	2.69583e-08	yes
CC77DRAFT_1048252	CC77DRAFT_1048252	OAG23355	NA	NA	NA	NA	hypothetical protein CC77DRAFT_1048252 [Alternaria alternata]	9.33707	6.115	6.51722	9.04816	9.03686	8.17558	34.1349	18.7196	17.9238	21.9668	28.5044	19.3536	8.03457e-10	2.72923e-08	yes
CC77DRAFT_1005578	CC77DRAFT_1005578	OAG24608	GO:0008150(biological_process)	NA	NA	NA	hypothetical protein CC77DRAFT_1005578 [Alternaria alternata]	13.1038	10.1425	12.0544	24.4534	12.9316	17.7067	49.7636	41.9853	43.6059	35.6378	40.2905	42.7151	8.44428e-10	2.85941e-08	yes
CC77DRAFT_940179	CC77DRAFT_940179	OAG18541	GO:0003674(molecular_function);GO:0005575(cellular_component);GO:0008150(biological_process)	NA	NA	NA	Tautomerase/MIF [Alternaria alternata]	18.1335	23.4072	16.371	9.26331	7.73286	8.15691	36.961	19.0239	32.3667	4.50867	6.98343	9.96571	8.97282e-10	3.02889e-08	yes
CC77DRAFT_940951	CC77DRAFT_940951	OAG18071	NA	NA	NA	NA	hypothetical protein CC77DRAFT_940951 [Alternaria alternata]	21.8211	24.1362	14.8498	13.071	15.0291	16.8687	59.2024	46.4463	95.562	41.548	19.3875	15.7116	9.33704e-10	3.14202e-08	yes
CC77DRAFT_902415	CC77DRAFT_902415	OAG20272	GO:0005737(cytoplasm);GO:0008757(S-adenosylmethionine-dependent methyltransferase activity);GO:0032259(methylation)	NA	NA	NA	hypothetical protein CUC08_Gglean001268 [Alternaria sp. MG1]	148.043	168.977	100.053	65.4979	111.715	92.8579	73.4365	38.0429	34.6773	28.6701	36.7728	14.5164	9.41762e-10	3.15929e-08	yes
CC77DRAFT_165104	CC77DRAFT_165104	OAG19431	GO:0004198(calcium-dependent cysteine-type endopeptidase activity);GO:0005737(cytoplasm);GO:0006508(proteolysis)	NA	NA	NA	cysteine proteinase [Alternaria alternata]	16.3961	17.6175	15.225	7.72512	12.2433	10.3521	5.103	4.18053	4.67007	5.56862	8.28974	5.37584	1.02766e-09	3.43678e-08	yes
CC77DRAFT_927247	CC77DRAFT_927247	OAG24210	GO:0003882(CDP-diacylglycerol-serine O-phosphatidyltransferase activity);GO:0006659(phosphatidylserine biosynthetic process);GO:0016021(integral component of membrane)	00564(Glycerophospholipid metabolism);00260(Glycine, serine and threonine metabolism)	K17103	EC:2.7.8.8	phosphatidylserine synthase [Alternaria alternata]	75.9846	79.1607	71.5999	55.6833	65.0201	60.7794	158.806	172.491	218.521	116.059	78.1307	65.8531	1.03801e-09	3.44236e-08	yes
CC77DRAFT_932219	CC77DRAFT_932219	OAG22199	GO:0005575(cellular_component)	00640(Propanoate metabolism);00280(Valine, leucine and isoleucine degradation)	K09699	EC:2.3.1.168	hypothetical protein CC77DRAFT_932219 [Alternaria alternata]	39.3794	64.0172	53.8068	15.5515	16.4462	21.4866	88.8699	37.1454	37.095	16.2903	11.1851	19.2837	1.03878e-09	3.44236e-08	yes
CC77DRAFT_943021	CC77DRAFT_943021	OAG17233	GO:0005575(cellular_component)	00260(Glycine, serine and threonine metabolism)	K00108	EC:1.1.99.1	choline dehydrogenase-like protein [Alternaria alternata]	13.8767	7.1299	18.0051	75.2751	29.1824	22.723	1.76933	2.08405	2.34641	1.18606	3.15882	16.7701	1.03889e-09	3.44236e-08	yes
CC77DRAFT_695562	CC77DRAFT_695562	OAG23145	NA	NA	NA	NA	F-box domain-containing protein [Alternaria alternata]	2.72019	2.98926	1.9629	1.43759	1.13048	1.19303	5.07418	5.63198	8.47023	3.17387	5.8083	4.65662	1.08149e-09	3.57254e-08	yes
CC77DRAFT_1093058	CC77DRAFT_1093058	OAG22561	NA	NA	NA	NA	hypothetical protein AA0114_g3151 [Alternaria tenuissima]	1.74913	2.48218	2.76844	2.99566	3.76047	4.97598	5.84368	7.44567	7.48352	45.0144	9.89002	8.15977	1.12509e-09	3.70525e-08	yes
CC77DRAFT_1057710	CC77DRAFT_1057710	OAG24493	GO:0004568(chitinase activity);GO:0005576(extracellular region);GO:0006032(chitin catabolic process);GO:0008061(chitin binding)	00520(Amino sugar and nucleotide sugar metabolism)	K01183	EC:3.2.1.14	hypothetical protein CC77DRAFT_1057710 [Alternaria alternata]	7.89134	11.8986	13.1415	2.21631	3.56184	3.97356	3.66242	3.12298	2.395	2.52403	3.15106	4.11524	1.1421e-09	3.74985e-08	yes
CC77DRAFT_598231	CC77DRAFT_598231	OAG13814	GO:0005575(cellular_component);GO:0005975(carbohydrate metabolic process);GO:0016757(transferase activity, transferring glycosyl groups);GO:0016798(hydrolase activity, acting on glycosyl bonds)	00500(Starch and sucrose metabolism)	K01199	EC:3.2.1.39	glucan 1,3-beta-glucosidase-like protein [Alternaria alternata]	17.5432	11.1932	13.6468	7.29967	8.4156	10.3148	38.6538	29.4597	26.5001	11.0966	7.48181	12.6351	1.17386e-09	3.84245e-08	yes
CC77DRAFT_1061466	CC77DRAFT_1061466	OAG20905	GO:0003824(catalytic activity);GO:0005575(cellular_component);GO:0009058(biosynthetic process);GO:0030170(pyridoxal phosphate binding)	NA	NA	NA	PLP-dependent transferase [Alternaria alternata]	15.46	15.5065	12.2525	7.82981	12.35	10.0789	23.2696	55.6215	48.1455	18.3488	17.7122	24.3029	1.25902e-09	4.10873e-08	yes
CC77DRAFT_1024684	CC77DRAFT_1024684	OAG15740	GO:0003674(molecular_function)	00640(Propanoate metabolism);00280(Valine, leucine and isoleucine degradation)	K00167	EC:1.2.4.4	OsmC-like protein [Alternaria alternata]	4.10945	3.71823	3.17275	3.05478	9.22337	4.93869	14.3462	15.9187	8.62079	15.7419	31.0316	18.2885	1.31575e-09	4.28094e-08	yes
CC77DRAFT_1009865	CC77DRAFT_1009865	OAG19376	NA	NA	NA	NA	hypothetical protein CC77DRAFT_1009865 [Alternaria alternata]	84.9867	31.2006	118.558	55.72	269.188	140.186	19.4475	7.52111	7.48265	19.3195	57.0592	34.3148	1.40977e-09	4.57307e-08	yes
CC77DRAFT_1034316	CC77DRAFT_1034316	OAG16272	GO:0003824(catalytic activity);GO:0005575(cellular_component);GO:0044237(cellular metabolic process);GO:0050662(coenzyme binding)	NA	NA	NA	NAD(P)-binding protein [Alternaria alternata]	1.42194	0.755008	4.04616	3.20419	4.53624	4.01981	0.252098	0.188333	0.255514	0.222674	1.32872	0.857042	1.53895e-09	4.97718e-08	yes
CC77DRAFT_979983	CC77DRAFT_979983	OAG24983	GO:0005575(cellular_component);GO:0008150(biological_process)	NA	NA	NA	Caleosin-like protein [Alternaria alternata]	21.0344	22.3533	18.2021	23.0147	36.0487	29.1953	78.3158	63.261	73.7529	42.844	29.3055	22.7218	1.59411e-09	5.14018e-08	yes
CC77DRAFT_1048253	CC77DRAFT_1048253	OAG23356	GO:0003674(molecular_function);GO:0006950(response to stress);GO:0016021(integral component of membrane)	NA	NA	NA	RTA1-domain-containing protein [Alternaria alternata]	0.346208	0.341929	0.311609	0.510657	0.047617	0.014036	10.9864	1.9303	2.94888	0.760785	2.36143	3.00984	1.64556e-09	5.29028e-08	yes
CC77DRAFT_145490	CC77DRAFT_145490	OAG19924	GO:0000030(mannosyltransferase activity);GO:0000139(Golgi membrane);GO:0051999(mannosyl-inositol phosphorylceramide biosynthetic process)	NA	NA	NA	mannosyl phosphorylinositol ceramide synthase SUR1 [Alternaria alternata]	45.3518	36.3719	39.5838	38.3556	28.6637	33.124	84.82	67.3916	92.2111	23.4263	32.5912	33.2548	1.81666e-09	5.82302e-08	yes
CC77DRAFT_1003594	CC77DRAFT_1003594	OAG13269	NA	NA	NA	NA	MFS general substrate transporter [Alternaria alternata]	1.60081	2.17767	1.55752	4.13279	1.46486	1.66247	10.1624	6.75327	9.15254	2.8689	1.99823	2.87142	1.88431e-09	6.022e-08	yes
CC77DRAFT_1022777	CC77DRAFT_1022777	OAG17894	GO:0009451(RNA modification);GO:0019239(deaminase activity)	NA	NA	NA	cytidine/deoxycytidylate deaminase family protein [Alternaria alternata]	13.7397	11.6473	13.1391	11.1316	14.4217	10.4646	75.1399	30.4082	38.9978	20.4409	14.4144	10.0982	1.97672e-09	6.29867e-08	yes
CC77DRAFT_1055801	CC77DRAFT_1055801	OAG25674	GO:0003674(molecular_function);GO:0005575(cellular_component)	NA	NA	NA	hypothetical protein CC77DRAFT_1055801 [Alternaria alternata]	7.54536	0.906587	3.27853	1.76978	15.583	19.4983	1.34501	0.569231	0.534256	1.05137	0.478066	0.684193	2.12234e-09	6.74281e-08	yes
CC77DRAFT_1028714	CC77DRAFT_1028714	OAG23730	NA	NA	NA	NA	hypothetical protein CC77DRAFT_1028714 [Alternaria alternata]	84.3268	41.823	175.877	143.933	127.025	110.689	14.1311	5.24438	5.76795	6.46445	44.5415	62.3155	2.16206e-09	6.84884e-08	yes
CC77DRAFT_1042521	CC77DRAFT_1042521	OAG17969	GO:0003674(molecular_function);GO:0005622(intracellular);GO:0008150(biological_process)	NA	NA	NA	hypothetical protein CC77DRAFT_1042521 [Alternaria alternata]	150.82	263.031	169.658	58.8709	59.1038	100.006	453.41	462.249	466.33	640.555	282.961	167.246	2.2249e-09	7.02729e-08	yes
CC77DRAFT_1019275	CC77DRAFT_1019275	OAG22266	GO:0003674(molecular_function);GO:0005575(cellular_component);GO:0008150(biological_process)	NA	NA	NA	CFEM-domain-containing protein [Alternaria alternata]	144.004	184.906	180.388	285.431	106.747	220.519	715.754	1116.65	661.679	651.465	319.096	778.061	2.28092e-09	7.18322e-08	yes
CC77DRAFT_969706	CC77DRAFT_969706	OAG17232	GO:0003674(molecular_function);GO:0005575(cellular_component);GO:0008150(biological_process)	NA	NA	NA	hypothetical protein CC77DRAFT_969706 [Alternaria alternata]	4.24523	2.45947	4.65716	22.7078	7.29518	7.1923	0.343033	0.420835	0.248334	0.213936	1.08538	5.96413	2.88532e-09	9.06025e-08	yes
CC77DRAFT_78242	CC77DRAFT_78242	OAG20709	GO:0005887(integral component of plasma membrane);GO:0015517(galactose:proton symporter activity);GO:0015518(arabinose:proton symporter activity);GO:0015535(fucose:proton symporter activity);GO:0015755(fructose transmembrane transport);GO:0015757(galactose transmembrane transport)	03010(Ribosome)	K02920	NA	hypothetical protein CC77DRAFT_78242 [Alternaria alternata]	35.3808	25.2919	36.3068	38.3676	66.0635	53.5755	16.6183	16.3612	17.4622	20.2915	23.7955	13.4264	2.95638e-09	9.25646e-08	yes
CC77DRAFT_633287	CC77DRAFT_633287	OAG23861	NA	NA	NA	NA	hypothetical protein CC77DRAFT_633287 [Alternaria alternata]	29.0301	36.8878	26.6227	11.589	16.0448	16.797	42.3695	52.2481	47.1567	21.9971	14.2704	16.0191	3.17283e-09	9.90118e-08	yes
CC77DRAFT_1012505	CC77DRAFT_1012505	OAG16344	GO:0003674(molecular_function);GO:0005635(nuclear envelope);GO:0005739(mitochondrion);GO:0005783(endoplasmic reticulum);GO:0005886(plasma membrane);GO:0007131(reciprocal meiotic recombination)	NA	NA	NA	hypothetical protein CC77DRAFT_1012505 [Alternaria alternata]	40.5228	84.724	49.8082	44.439	48.7058	63.6222	208.518	215.379	325.622	425.948	201.193	84.5672	3.18062e-09	9.90118e-08	yes
CC77DRAFT_898059	CC77DRAFT_898059	OAG22464	GO:0005618(cell wall);GO:0030599(pectinesterase activity);GO:0042545(cell wall modification)	00040(Pentose and glucuronate interconversions)	K01051	EC:3.1.1.11	pectin lyase-like protein, partial [Alternaria alternata]	3.39806	2.11635	3.68696	4.33326	3.19814	2.73843	0.672651	0.780686	0.809328	0.473935	0.687227	1.65609	3.22698e-09	1.00166e-07	yes
CC77DRAFT_1031191	CC77DRAFT_1031191	OAG20808	GO:0004198(calcium-dependent cysteine-type endopeptidase activity);GO:0005737(cytoplasm);GO:0006508(proteolysis)	NA	NA	NA	cysteine proteinase [Alternaria alternata]	48.5039	72.7875	51.89	38.2299	35.4915	37.4002	111.35	93.2789	95.668	19.0986	21.4446	38.6949	3.36135e-09	1.04038e-07	yes
CC77DRAFT_727076	CC77DRAFT_727076	OAG22354	GO:0003674(molecular_function);GO:0008150(biological_process)	00254(Aflatoxin biosynthesis)	K17647	EC:1.1.1.353	voltage-gated potassium channel subunit beta-1 channel subunit beta-1 [Alternaria alternata]	109.925	102.796	124.607	90.1385	131.111	125.588	32.9299	24.2728	27.5168	39.4528	105.731	76.8373	3.66867e-09	1.13226e-07	yes
CC77DRAFT_155770	CC77DRAFT_155770	OAG19279	GO:0005887(integral component of plasma membrane);GO:0015179(L-amino acid transmembrane transporter activity);GO:0015297(antiporter activity)	NA	NA	NA	histidine permease [Alternaria alternata]	149.321	105.082	169.633	86.5345	113.118	121.375	357.019	173.368	239.003	60.8014	39.6309	55.5369	3.67926e-09	1.13229e-07	yes
CC77DRAFT_635402	CC77DRAFT_635402	OAG23891	GO:0004040(amidase activity);GO:0005575(cellular_component);GO:0008150(biological_process);GO:0016884(carbon-nitrogen ligase activity, with glutamine as amido-N-donor)	00330(Arginine and proline metabolism);00360(Phenylalanine metabolism);00380(Tryptophan metabolism)	K01426	EC:3.5.1.4	amidase signature enzyme [Alternaria alternata]	0.349807	0.221922	0.353929	0.223725	0.388022	0.262662	1.57341	1.4483	1.90322	0.833662	0.314766	0.367668	3.708e-09	1.13789e-07	yes
CC77DRAFT_404198	CC77DRAFT_404198	OAG15873	GO:0005351(carbohydrate:proton symporter activity);GO:0005355(glucose transmembrane transporter activity);GO:0005887(integral component of plasma membrane);GO:0046323(glucose import)	04113(Meiosis - yeast)	K08139	NA	general substrate transporter [Alternaria alternata]	103.068	82.0469	122.254	427.832	691.565	532.205	186.993	138.823	213.81	166.499	440.589	306.119	3.77814e-09	1.15613e-07	yes
CC77DRAFT_1055907	CC77DRAFT_1055907	OAG25781	GO:0003824(catalytic activity);GO:0005506(iron ion binding);GO:0005575(cellular_component);GO:0009055(electron transfer activity);GO:0016705(oxidoreductase activity, acting on paired donors, with incorporation or reduction of molecular oxygen);GO:0020037(heme binding);GO:0045461(sterigmatocystin biosynthetic process);GO:0055114(oxidation-reduction process)	00254(Aflatoxin biosynthesis)	K17645	EC:1.14.13.174	cytochrome P450 46A1 [Alternaria alternata]	3.15957	2.94821	2.84743	0.886673	1.15579	0.792491	2.39735	1.16945	1.83185	0.608765	0.729177	0.464533	3.83822e-09	1.1712e-07	yes
CC77DRAFT_1076708	CC77DRAFT_1076708	OAG25334	NA	NA	NA	NA	NAD(P)-binding protein [Alternaria alternata]	0.776747	0.62063	0.38838	1.40896	1.16006	1.10243	4.9166	2.4628	2.18551	7.02902	3.92701	2.31009	3.93638e-09	1.19777e-07	yes
CC77DRAFT_1055896	CC77DRAFT_1055896	OAG25771	NA	NA	NA	NA	hypothetical protein CC77DRAFT_1055896 [Alternaria alternata]	29.7817	49.4815	29.6294	7.34801	12.4963	11.8978	10.8775	5.48556	5.14833	15.8975	13.4931	5.81496	4.23427e-09	1.28479e-07	yes
CC77DRAFT_660323	CC77DRAFT_660323	OAG24162	GO:0003992(N2-acetyl-L-ornithine:2-oxoglutarate 5-aminotransferase activity);GO:0005759(mitochondrial matrix);GO:0005829(cytosol);GO:0006526(arginine biosynthetic process);GO:0030170(pyridoxal phosphate binding);GO:0042802(identical protein binding)	04120(Ubiquitin mediated proteolysis)	K10590	EC:2.3.2.26	PLP-dependent transferase [Alternaria alternata]	2.75155	3.45479	2.90677	12.7959	3.79401	4.95927	16.1917	5.48017	7.66953	20.7075	31.077	16.329	4.39363e-09	1.32941e-07	yes
CC77DRAFT_1001962	CC77DRAFT_1001962	OAG14021	GO:0003735(structural constituent of ribosome);GO:0006412(translation)	NA	NA	NA	mitochondrial carrier [Alternaria alternata]	2.9216	3.2697	2.22305	3.29668	3.01193	3.61937	11.741	9.93452	10.5791	7.6647	4.88112	4.40395	5.20042e-09	1.56913e-07	yes
CC77DRAFT_1025975	CC77DRAFT_1025975	OAG14353	NA	NA	NA	NA	hypothetical protein AA0116_g1104 [Alternaria tenuissima]	0.855837	0.724479	0.770067	0.343812	0.627643	0.598421	4.45552	4.80112	5.61368	4.85624	0.908088	0.631719	5.29421e-09	1.59298e-07	yes
CC77DRAFT_14620	CC77DRAFT_14620	OAG25920	GO:0003674(molecular_function);GO:0005575(cellular_component);GO:0008150(biological_process)	NA	NA	NA	hypothetical protein CC77DRAFT_14620 [Alternaria alternata]	129.451	135.182	116.146	336.992	201.335	183.704	52.9377	58.5502	67.7059	67.6029	94.0526	115.266	5.47131e-09	1.6417e-07	yes
CC77DRAFT_189544	CC77DRAFT_189544	OAG18428	GO:0005576(extracellular region);GO:0031176(endo-1,4-beta-xylanase activity);GO:0045493(xylan catabolic process)	NA	NA	NA	endo-1,4-beta-xylanase B precursor [Alternaria alternata]	15.6386	16.0998	23.534	34.9462	28.5717	45.5135	1.6348	3.81772	1.48732	1.30947	6.78253	18.8842	5.55757e-09	1.66296e-07	yes
CC77DRAFT_987261	CC77DRAFT_987261	OAG21728	GO:0005052(peroxisome matrix targeting signal-1 binding);GO:0005053(peroxisome matrix targeting signal-2 binding);GO:0005778(peroxisomal membrane);GO:0006631(fatty acid metabolic process);GO:0016021(integral component of membrane);GO:0016560(protein import into peroxisome matrix, docking);GO:0030674(protein binding, bridging);GO:1990429(peroxisomal importomer complex)	04146(Peroxisome)	K13344	NA	hypothetical protein CC77DRAFT_987261 [Alternaria alternata]	54.4658	59.6692	54.9939	34.0762	42.7115	39.7433	94.6208	103.368	109.886	47.0995	34.3763	49.5559	6.1027e-09	1.82103e-07	yes
CC77DRAFT_1015315	CC77DRAFT_1015315	OAG25979	GO:0004497(monooxygenase activity);GO:0016125(sterol metabolic process)	00100(Steroid biosynthesis)	K05917	EC:1.14.13.70	cytochrome P450 monooxygenase-like protein [Alternaria alternata]	3.24088	3.78827	4.82685	4.52003	4.69919	3.00393	1.23369	0.944052	0.712114	1.43618	1.98518	2.13562	6.25752e-09	1.85849e-07	yes
CC77DRAFT_1020925	CC77DRAFT_1020925	OAG20435	NA	NA	NA	NA	hypothetical protein CC77DRAFT_1020925 [Alternaria alternata]	21.3403	12.5152	15.741	12.6571	14.0988	12.7378	46.2468	26.5898	35.4195	11.9504	11.2353	8.98462	6.26263e-09	1.85849e-07	yes
CC77DRAFT_365316	CC77DRAFT_365316	OAG16970	GO:0003674(molecular_function);GO:0016021(integral component of membrane);GO:0055085(transmembrane transport)	NA	NA	NA	MFS general substrate transporter [Alternaria alternata]	12.734	34.3286	18.1209	38.7715	67.385	45.6059	50.6849	43.9651	70.6259	207.148	159.587	59.3088	6.42012e-09	1.9e-07	yes
CC77DRAFT_1044558	CC77DRAFT_1044558	OAG14688	GO:0005575(cellular_component);GO:0008270(zinc ion binding);GO:0016491(oxidoreductase activity);GO:0016747(transferase activity, transferring acyl groups other than amino-acyl groups);GO:0055114(oxidation-reduction process)	NA	NA	NA	GroES-like protein [Alternaria alternata]	69.2227	23.6596	15.5145	2.42263	3.0314	4.96747	29.1607	93.2495	120.212	11.5327	184.595	86.5251	6.61777e-09	1.95315e-07	yes
CC77DRAFT_897084	CC77DRAFT_897084	OAG15007	NA	00565(Ether lipid metabolism)	K01062	EC:3.1.1.47	hypothetical protein AA0115_g3115 [Alternaria tenuissima]	28.7367	36.1332	30.36	31.7772	41.6895	36.8828	84.0478	81.846	155.853	62.7434	35.5359	28.1149	6.75883e-09	1.98934e-07	yes
CC77DRAFT_931567	CC77DRAFT_931567	OAG22590	GO:0005575(cellular_component)	NA	NA	NA	heme peroxidase [Alternaria alternata]	0.519598	0.524546	0.508177	0.36062	0.162169	0.234557	3.37064	0.887159	0.696704	2.78313	5.42977	1.11939	6.98405e-09	2.05005e-07	yes
CC77DRAFT_939505	CC77DRAFT_939505	OAG18404	GO:0000981(RNA polymerase II transcription factor activity, sequence-specific DNA binding);GO:0005634(nucleus);GO:0006355(regulation of transcription, DNA-templated);GO:0008270(zinc ion binding);GO:0071467(cellular response to pH)	NA	NA	NA	hypothetical protein CC77DRAFT_939505 [Alternaria alternata]	64.7098	61.1254	62.4069	32.0617	28.5697	34.1666	79.6637	58.9402	66.686	28.7554	28.2092	34.0257	7.07726e-09	2.07178e-07	yes
CC77DRAFT_927848	CC77DRAFT_927848	OAG24560	GO:0003674(molecular_function);GO:0005575(cellular_component);GO:0008150(biological_process)	NA	NA	NA	hypothetical protein CC77DRAFT_927848 [Alternaria alternata]	69.3724	103.874	69.1952	21.8856	36.7841	42.5086	39.2535	35.2959	33.654	16.8315	21.9315	27.9432	7.13801e-09	2.08391e-07	yes
CC77DRAFT_728536	CC77DRAFT_728536	OAG22396	NA	NA	NA	NA	hypothetical protein CC77DRAFT_728536 [Alternaria alternata]	1.99525	1.48071	1.75882	1.30733	1.41223	1.42016	5.62813	5.44695	3.86383	2.84068	4.51361	3.66797	7.23783e-09	2.10401e-07	yes
CC77DRAFT_103914	CC77DRAFT_103914	OAG20165	NA	NA	NA	NA	hypothetical protein AA0114_g5828 [Alternaria tenuissima]	95.4003	96.6674	150.209	125.379	66.4435	62.8962	19.4258	8.30616	7.29368	18.7641	50.3709	111.44	7.24579e-09	2.10401e-07	yes
CC77DRAFT_940117	CC77DRAFT_940117	OAG18412	GO:0003674(molecular_function);GO:0005575(cellular_component);GO:0008150(biological_process)	04141(Protein processing in endoplasmic reticulum)	K13993	NA	hypothetical protein CUC08_Gglean004881 [Alternaria sp. MG1]	518.979	576.512	433.114	342.773	317.194	240.381	124.238	164.915	120.117	155.085	77.4671	233.085	7.40131e-09	2.1434e-07	yes
CC77DRAFT_1092501	CC77DRAFT_1092501	OAG23118	GO:0005783(endoplasmic reticulum);GO:0005794(Golgi apparatus);GO:0016491(oxidoreductase activity);GO:0016747(transferase activity, transferring acyl groups other than amino-acyl groups);GO:0055114(oxidation-reduction process)	00790(Folate biosynthesis)	K01113	EC:3.1.3.1	NADPH:quinone reductase-like protein [Alternaria alternata]	18.2623	25.9021	20.3273	9.4195	10.1454	8.79991	4.38016	4.52572	2.42963	5.12459	15.6573	9.24263	7.44279e-09	2.14965e-07	yes
CC77DRAFT_1061430	CC77DRAFT_1061430	OAG20868	GO:0003674(molecular_function);GO:0005575(cellular_component);GO:0071470(cellular response to osmotic stress)	NA	NA	NA	hypothetical protein CC77DRAFT_1061430 [Alternaria alternata]	67.8849	46.4786	69.5647	128.996	321.699	317.129	68.7467	84.4129	51.4194	38.4039	83.67	130.657	7.57206e-09	2.18116e-07	yes
CC77DRAFT_1015047	CC77DRAFT_1015047	OAG25671	GO:0004364(glutathione transferase activity);GO:0005737(cytoplasm);GO:0006749(glutathione metabolic process)	00480(Glutathione metabolism)	K00799	EC:2.5.1.18	putative glutathione-S-transferase theta, GST [Alternaria alternata]	2.7928	2.13109	2.06307	4.66168	1.0798	3.25013	6.40612	12.2751	11.4621	6.06962	31.5977	16.0388	7.77852e-09	2.23467e-07	yes
CC77DRAFT_1024752	CC77DRAFT_1024752	OAG15825	GO:0003959(NADPH dehydrogenase activity);GO:0005622(intracellular);GO:0055114(oxidation-reduction process)	04141(Protein processing in endoplasmic reticulum)	K09580	EC:5.3.4.1	NADPH dehydrogenase [Alternaria sp. MG1]	17.0417	12.9578	12.3191	23.4219	14.1874	21.4609	95.1234	40.7512	53.5221	17.6617	47.4703	23.5709	7.89629e-09	2.25709e-07	yes
CC77DRAFT_585527	CC77DRAFT_585527	OAG13843	GO:0000155(phosphorelay sensor kinase activity);GO:0000156(phosphorelay response regulator activity);GO:0000160(phosphorelay signal transduction system);GO:0005524(ATP binding);GO:0006355(regulation of transcription, DNA-templated);GO:0007165(signal transduction);GO:0016020(membrane);GO:0016310(phosphorylation);GO:0016772(transferase activity, transferring phosphorus-containing groups)	04011(MAPK signaling pathway - yeast);04139(Mitophagy - yeast)	K11231	EC:2.7.13.3	sensor protein rcsC [Alternaria alternata]	47.6425	35.5062	39.8405	23.1199	30.0019	28.1753	98.2568	66.8648	66.3314	28.5202	30.3212	25.8626	7.89835e-09	2.25709e-07	yes
CC77DRAFT_628588	CC77DRAFT_628588	OAG23835	NA	NA	NA	NA	hypothetical protein CC77DRAFT_628588 [Alternaria alternata]	249.181	493.95	138.47	312.339	189.468	221.423	832.188	1665.25	1348.04	580.678	660.555	741.008	8.55374e-09	2.43793e-07	yes
CC77DRAFT_635783	CC77DRAFT_635783	OAG23909	GO:0003824(catalytic activity);GO:0005575(cellular_component);GO:0019748(secondary metabolic process);GO:0031177(phosphopantetheine binding)	NA	NA	NA	acetyl-CoA synthetase-like protein [Alternaria alternata]	23.6079	15.775	15.7363	8.32877	9.63468	6.79828	3.45604	4.59622	5.20889	2.57635	7.29931	6.26277	8.67808e-09	2.46686e-07	yes
CC77DRAFT_1048292	CC77DRAFT_1048292	OAG23402	NA	NA	NA	NA	hypothetical protein CC77DRAFT_1048292 [Alternaria alternata]	1.22634	1.2456	0.904924	1.06334	1.34957	0.952117	4.11617	4.1882	5.12588	2.37138	1.87381	1.4187	8.78689e-09	2.49123e-07	yes
CC77DRAFT_333153	CC77DRAFT_333153	OAG25520	GO:0005575(cellular_component);GO:0008152(metabolic process);GO:0016491(oxidoreductase activity)	00561(Glycerolipid metabolism);00564(Glycerophospholipid metabolism)	K18693	EC:3.1.3.81;EC:3.1.3.4	short chain dehydrogenase/reductase [Alternaria alternata]	1.80805	4.14666	2.14043	3.26242	2.30404	2.6042	23.7594	12.4965	16.5428	67.31	10.6536	4.3573	8.83611e-09	2.49863e-07	yes
CC77DRAFT_1016964	CC77DRAFT_1016964	OAG24598	GO:0005575(cellular_component)	NA	NA	NA	6-phosphogluconate dehydrogenase 2 [Alternaria alternata]	84.0203	76.8595	74.9806	37.7358	40.5931	42.638	36.4661	41.6216	38.9835	31.176	26.3518	31.6939	8.88517e-09	2.50359e-07	yes
CC77DRAFT_455843	CC77DRAFT_455843	OAG15259	NA	NA	NA	NA	hypothetical protein CC77DRAFT_455843 [Alternaria alternata]	12.8053	10.9976	11.6583	9.35289	7.7928	11.581	31.4135	33.3565	27.4811	23.282	23.1641	16.8177	8.9e-09	2.50359e-07	yes
CC77DRAFT_564996	CC77DRAFT_564996	OAG14413	GO:0000062(fatty-acyl-CoA binding);GO:0003995(acyl-CoA dehydrogenase activity);GO:0005739(mitochondrion);GO:0009055(electron transfer activity);GO:0033539(fatty acid beta-oxidation using acyl-CoA dehydrogenase);GO:0050660(flavin adenine dinucleotide binding);GO:0052890(oxidoreductase activity, acting on the CH-CH group of donors, with a flavin as acceptor);GO:0055088(lipid homeostasis)	NA	NA	NA	hypothetical protein CC77DRAFT_564996 [Alternaria alternata]	0.298305	0.539469	0.499508	1.27643	3.1382	1.7206	0.759214	0.603622	0.575248	3.81553	2.17706	1.2097	9.83617e-09	2.75975e-07	yes
CC77DRAFT_955194	CC77DRAFT_955194	OAG24362	GO:0005575(cellular_component);GO:0042219(cellular modified amino acid catabolic process);GO:0051700(fructosyl-amino acid oxidase activity);GO:0055114(oxidation-reduction process)	00260(Glycine, serine and threonine metabolism);00310(Lysine degradation);04146(Peroxisome)	K00306	EC:1.5.3.1;EC:1.5.3.7	fructosyl amino acid oxidase [Alternaria alternata]	57.6006	28.3653	86.3572	74.6564	129.364	66.9109	15.8229	11.2416	8.72488	8.82341	45.0781	13.961	1.01825e-08	2.84953e-07	yes
CC77DRAFT_932956	CC77DRAFT_932956	OAG21794	NA	NA	NA	NA	hypothetical protein AA0115_g5561 [Alternaria tenuissima]	5.8162	8.56252	6.58165	3.15023	4.03283	3.76993	0.881991	2.03357	1.61424	1.47668	1.91598	2.86912	1.03816e-08	2.89773e-07	yes
CC77DRAFT_955437	CC77DRAFT_955437	OAG24484	GO:0001302(replicative cell aging);GO:0001678(cellular glucose homeostasis);GO:0004340(glucokinase activity);GO:0004396(hexokinase activity);GO:0005524(ATP binding);GO:0005536(glucose binding);GO:0005634(nucleus);GO:0005739(mitochondrion);GO:0005829(cytosol);GO:0006000(fructose metabolic process);GO:0006002(fructose 6-phosphate metabolic process);GO:0006006(glucose metabolic process);GO:0006013(m…	00010(Glycolysis / Gluconeogenesis);00051(Fructose and mannose metabolism);00052(Galactose metabolism);00500(Starch and sucrose metabolism);00520(Amino sugar and nucleotide sugar metabolism);00524(Neomycin, kanamycin and gentamicin biosynthesis)	K00844	EC:2.7.1.1	Hexokinase [Alternaria tenuissima]	3.00593	3.86362	3.0137	1.6855	1.53839	2.50178	9.44541	10.1502	17.5621	9.25134	2.73375	2.88936	1.0535e-08	2.93297e-07	yes
CC77DRAFT_947948	CC77DRAFT_947948	OAG14803	GO:0003674(molecular_function);GO:0005575(cellular_component);GO:0008150(biological_process)	NA	NA	NA	hypothetical protein CC77DRAFT_947948 [Alternaria alternata]	75.6237	69.8548	53.9656	38.6758	29.9487	36.4639	157.436	138.511	108.484	39.2917	42.9989	74.4823	1.08146e-08	3.00306e-07	yes
CC77DRAFT_1054031	CC77DRAFT_1054031	OAG15486	NA	NA	NA	NA	hypothetical protein CC77DRAFT_1054031 [Alternaria alternata]	0.995736	0.828543	0.921947	2.36046	1.14943	1.22918	3.92975	2.53881	3.24853	4.23397	3.53351	3.94647	1.09533e-08	3.03378e-07	yes
CC77DRAFT_962253	CC77DRAFT_962253	OAG21346	GO:0003674(molecular_function);GO:0016021(integral component of membrane);GO:0055085(transmembrane transport)	NA	NA	NA	MFS general substrate transporter [Alternaria alternata]	6.58318	6.79414	5.46939	8.1917	9.25313	5.59824	3.22017	2.89204	3.09376	1.55854	1.93771	2.75732	1.1398e-08	3.14889e-07	yes
CC77DRAFT_663670	CC77DRAFT_663670	OAG13538	NA	NA	NA	NA	hypothetical protein CC77DRAFT_663670 [Alternaria alternata]	30.8289	40.8921	36.1622	63.1151	79.2064	60.0089	15.308	21.6758	17.2351	54.2809	82.3222	39.3204	1.18506e-08	3.26557e-07	yes
CC77DRAFT_1046843	CC77DRAFT_1046843	OAG25613	NA	NA	NA	NA	hypothetical protein CC77DRAFT_1046843 [Alternaria alternata]	28.633	64.6694	58.8807	4.68219	14.4102	24.0413	230.14	194.395	155.434	602.217	72.738	59.5897	1.20646e-08	3.31606e-07	yes
CC77DRAFT_1094582	CC77DRAFT_1094582	OAG20523	GO:0003674(molecular_function);GO:0005575(cellular_component);GO:0008150(biological_process)	NA	NA	NA	beta-lactamase [Alternaria alternata]	2.37679	0.419376	2.41275	1.93355	5.59872	2.05341	0.337431	0.244687	0.155404	0.507518	0.811069	0.821423	1.25061e-08	3.4287e-07	yes
CC77DRAFT_1003329	CC77DRAFT_1003329	OAG13452	GO:0000981(RNA polymerase II transcription factor activity, sequence-specific DNA binding);GO:0005634(nucleus);GO:0006355(regulation of transcription, DNA-templated);GO:0008270(zinc ion binding)	00620(Pyruvate metabolism)	K00102	EC:1.1.2.4	hypothetical protein CC77DRAFT_1003329 [Alternaria alternata]	16.0784	15.4546	17.2402	8.10717	6.36966	9.19752	26.3922	24.0098	28.937	6.387	4.70746	13.4075	1.25527e-08	3.43275e-07	yes
CC77DRAFT_927029	CC77DRAFT_927029	OAG25580	GO:0005575(cellular_component);GO:0052051(interaction with host via protein secreted by type II secretion system)	NA	NA	NA	family 10 glycosyl hydrolase [Alternaria alternata]	3.3698	4.69975	2.75616	17.5194	4.94705	4.10922	3.68683	1.3885	0.914886	35.1919	18.3463	9.90021	1.26801e-08	3.45886e-07	yes
CC77DRAFT_1017851	CC77DRAFT_1017851	OAG23019	NA	NA	NA	NA	hypothetical protein CC77DRAFT_1017851 [Alternaria alternata]	67.4558	88.1567	74.697	30.2436	39.8484	30.8066	17.3409	18.1312	7.14024	18.5912	48.6451	26.836	1.28778e-08	3.50392e-07	yes
CC77DRAFT_1024987	CC77DRAFT_1024987	OAG15216	NA	NA	NA	NA	hypothetical protein CC77DRAFT_1024987, partial [Alternaria alternata]	2.5523	3.46706	1.766	3.23553	3.1515	1.85672	8.98126	11.9682	7.40657	8.05463	6.10904	9.22146	1.32756e-08	3.60309e-07	yes
CC77DRAFT_1087765	CC77DRAFT_1087765	OAG22035	NA	NA	NA	NA	hypothetical protein CC77DRAFT_1087765 [Alternaria alternata]	1.23732	0.919025	1.21388	2.74772	3.77969	3.94242	0.858535	1.03113	1.04386	1.78114	2.53721	1.63608	1.34361e-08	3.63751e-07	yes
CC77DRAFT_1056221	CC77DRAFT_1056221	OAG26120	GO:0005575(cellular_component);GO:0008150(biological_process)	00010(Glycolysis / Gluconeogenesis);00040(Pentose and glucuronate interconversions);00561(Glycerolipid metabolism)	K00002	EC:1.1.1.2	GroES-like protein [Alternaria alternata]	123.116	73.3872	68.082	55.9042	73.7195	64.3587	383.082	338.926	286.653	83.2435	933.096	376.198	1.39049e-08	3.75501e-07	yes
CC77DRAFT_267343	CC77DRAFT_267343	OAG17656	NA	NA	NA	NA	hypothetical protein CC77DRAFT_267343 [Alternaria alternata]	2.67637	7.60346	5.4137	10.8219	51.919	54.8489	5.07633	7.25278	6.39617	96.8997	58.6931	6.99029	1.4144e-08	3.81007e-07	yes
CC77DRAFT_1034893	CC77DRAFT_1034893	OAG15541	GO:0005575(cellular_component)	NA	NA	NA	hypothetical protein CC77DRAFT_1034893 [Alternaria alternata]	1744.23	1830.04	2087.69	4708.13	3198.34	3296.7	706.66	1003.34	643.294	1264.08	1670.14	1436.23	1.41896e-08	3.81285e-07	yes
CC77DRAFT_1051679	CC77DRAFT_1051679	OAG18560	GO:0003735(structural constituent of ribosome);GO:0006412(translation)	00480(Glutathione metabolism)	K00799	EC:2.5.1.18	glutathione transferase [Alternaria alternata]	51.7297	61.68	55.412	49.5847	40.7808	50.2322	111.453	147.27	124.972	168.477	104.463	88.9163	1.42724e-08	3.82557e-07	yes
CC77DRAFT_450170	CC77DRAFT_450170	OAG15563	GO:0003674(molecular_function);GO:0016021(integral component of membrane);GO:0055085(transmembrane transport)	NA	NA	NA	MFS general substrate transporter [Alternaria alternata]	265.511	143.199	142.432	80.7419	621.366	413.232	9.93095	12.9083	9.23405	21.7033	155.099	6.64497	1.43247e-08	3.83008e-07	yes
CC77DRAFT_923732	CC77DRAFT_923732	OAG25929	NA	NA	NA	NA	hypothetical protein CC77DRAFT_923732 [Alternaria alternata]	8.68749	9.93268	8.70101	14.5144	8.99218	8.81317	2.95122	2.63726	2.51465	1.52767	4.38837	3.89836	1.45946e-08	3.88381e-07	yes
CC77DRAFT_374319	CC77DRAFT_374319	OAG16439	GO:0005783(endoplasmic reticulum);GO:0005811(lipid droplet);GO:0016746(transferase activity, transferring acyl groups);GO:0036149(phosphatidylinositol acyl-chain remodeling)	NA	NA	NA	acyltransferase-domain-containing protein [Alternaria alternata]	5.53532	4.76748	3.68131	3.39581	6.0737	5.2132	13.8919	17.3091	25.3516	10.5586	4.6407	3.56439	1.45976e-08	3.88381e-07	yes
CC77DRAFT_979307	CC77DRAFT_979307	OAG26385	GO:0005575(cellular_component);GO:0010181(FMN binding);GO:0016491(oxidoreductase activity);GO:0042602(riboflavin reductase (NADPH) activity);GO:0055114(oxidation-reduction process)	NA	NA	NA	hypothetical protein CC77DRAFT_979307 [Alternaria alternata]	26.7983	26.3091	32.2684	18.9985	26.022	22.8567	9.7361	7.77342	5.22955	12.2959	17.0026	12.6625	1.47123e-08	3.90472e-07	yes
CC77DRAFT_1058364	CC77DRAFT_1058364	OAG23865	NA	NA	NA	NA	hypothetical protein CC77DRAFT_1058364 [Alternaria alternata]	14.3376	12.9649	11.9502	10.86	8.89264	10.6157	29.3023	25.0105	36.7127	10.058	10.3183	10.3947	1.48727e-08	3.93763e-07	yes
CC77DRAFT_370517	CC77DRAFT_370517	OAG16999	GO:0005739(mitochondrion);GO:0008152(metabolic process);GO:0008410(CoA-transferase activity)	00650(Butanoate metabolism);00072(Synthesis and degradation of ketone bodies);00280(Valine, leucine and isoleucine degradation)	K01027	EC:2.8.3.5	3-oxoacid CoA-transferase [Alternaria alternata]	35.1417	28.8894	35.2999	19.0178	18.833	17.2004	93.2396	48.3858	43.5531	31.2739	19.9598	20.6449	1.52622e-08	4.03087e-07	yes
CC77DRAFT_983892	CC77DRAFT_983892	OAG23140	GO:0006820(anion transport);GO:0016021(integral component of membrane);GO:0022857(transmembrane transporter activity);GO:0055085(transmembrane transport)	00230(Purine metabolism);00250(Alanine, aspartate and glutamate metabolism)	K01939	EC:6.3.4.4	MFS general substrate transporter [Alternaria alternata]	55.5215	14.0834	13.8623	9.74043	116.755	80.5903	2.16808	3.8009	1.70874	3.73753	18.2145	1.80363	1.59781e-08	4.20965e-07	yes
CC77DRAFT_1023786	CC77DRAFT_1023786	OAG16425	GO:0004497(monooxygenase activity);GO:0055114(oxidation-reduction process)	NA	NA	NA	FAD/NAD(P)-binding domain-containing protein [Alternaria alternata]	22.2914	18.5888	13.3104	14.494	17.5638	14.5877	76.4316	60.2569	89.9772	83.0029	29.8941	15.4556	1.60453e-08	4.21706e-07	yes
CC77DRAFT_279285	CC77DRAFT_279285	OAG17120	GO:0000979(RNA polymerase II core promoter sequence-specific DNA binding);GO:0000993(RNA polymerase II core binding);GO:0001162(RNA polymerase II intronic transcription regulatory region sequence-specific DNA binding);GO:0005634(nucleus);GO:0006334(nucleosome assembly);GO:0006469(negative regulation of protein kinase activity);GO:0014904(myotube cell development);GO:0018024(histone-lysine N-methy…	00051(Fructose and mannose metabolism);00520(Amino sugar and nucleotide sugar metabolism)	K01809	EC:5.3.1.8	SET domain-containing protein [Alternaria alternata]	0.742455	0.938205	0.644599	2.32433	4.22809	3.84629	0.839468	1.23657	1.38471	1.63241	2.24113	1.50659	1.64029e-08	4.3006e-07	yes
CC77DRAFT_1009328	CC77DRAFT_1009328	OAG19576	GO:0005737(cytoplasm);GO:0006520(cellular amino acid metabolic process);GO:0016620(oxidoreductase activity, acting on the aldehyde or oxo group of donors, NAD or NADP as acceptor);GO:0051287(NAD binding);GO:0055114(oxidation-reduction process)	NA	NA	NA	isoflavone reductase family protein-like protein CipA [Alternaria alternata]	326.082	53.3992	154.749	10.7061	351.379	178.466	39.7205	16.0837	16.7797	8.94222	8.27427	1.18979	1.65885e-08	4.33872e-07	yes
CC77DRAFT_1015975	CC77DRAFT_1015975	OAG24937	NA	NA	NA	NA	hypothetical protein AA0114_g672 [Alternaria tenuissima]	254.116	379.056	111.771	58.3135	86.6678	143.402	1245.63	1353.72	967.167	2112.19	310.07	311.618	1.77348e-08	4.62732e-07	yes
CC77DRAFT_176232	CC77DRAFT_176232	OAG18925	GO:0003674(molecular_function);GO:0005575(cellular_component);GO:0008150(biological_process)	NA	NA	NA	hypothetical protein CC77DRAFT_176232 [Alternaria alternata]	22.797	17.1068	18.5531	17.1243	36.4487	30.2503	4.37317	3.73072	4.65724	5.41242	22.8875	7.79212	1.78362e-08	4.64256e-07	yes
CC77DRAFT_947317	CC77DRAFT_947317	OAG15089	GO:0003674(molecular_function);GO:0005575(cellular_component);GO:0008150(biological_process)	00860(Porphyrin and chlorophyll metabolism)	K01719	EC:4.2.1.75	hypothetical protein CC77DRAFT_947317 [Alternaria alternata]	10.616	10.3759	10.6156	20.7527	27.3481	23.0634	6.69284	7.63818	9.40724	31.0557	19.692	17.2977	1.79668e-08	4.66531e-07	yes
CC77DRAFT_1093272	CC77DRAFT_1093272	OAG22821	NA	NA	NA	NA	hypothetical protein CC77DRAFT_1093272 [Alternaria alternata]	0.572264	0.777927	0.37893	1.50015	0.256307	0.534256	3.60588	1.87682	1.63754	2.01155	4.55865	9.369	1.86212e-08	4.82366e-07	yes
CC77DRAFT_404506	CC77DRAFT_404506	OAG15884	GO:0004497(monooxygenase activity);GO:0044550(secondary metabolite biosynthetic process)	00520(Amino sugar and nucleotide sugar metabolism)	K00698	EC:2.4.1.16	FAD monooxygenase-like protein [Alternaria alternata]	170.836	191.565	202.064	198.888	222.117	212.134	576.259	620.943	731.427	331.787	256.175	307.532	1.90622e-08	4.92607e-07	yes
CC77DRAFT_1022698	CC77DRAFT_1022698	OAG17806	NA	NA	NA	NA	hypothetical protein CC77DRAFT_1022698 [Alternaria alternata]	4.11544	3.30374	4.0285	5.49473	3.9537	5.36834	17.4359	15.7476	15.0874	24.2097	15.7821	5.76406	1.91449e-08	4.93565e-07	yes
CC77DRAFT_1033159	CC77DRAFT_1033159	OAG17824	GO:0003824(catalytic activity);GO:0005783(endoplasmic reticulum);GO:0007117(budding cell bud growth);GO:0007124(pseudohyphal growth);GO:0009272(fungal-type cell wall biogenesis)	NA	NA	NA	mannan endo-1,6-alpha-mannosidase DCW1 precursor [Alternaria alternata]	13.1445	14.5985	9.52607	22.9	13.4104	10.3777	38.9083	47.117	45.6448	29.1568	18.9635	22.4846	1.9632e-08	5.04915e-07	yes
CC77DRAFT_210843	CC77DRAFT_210843	OAG18067	GO:0003674(molecular_function);GO:0005575(cellular_component);GO:0008150(biological_process)	NA	NA	NA	hypothetical protein CC77DRAFT_210843 [Alternaria alternata]	10.9957	10.1366	10.4254	8.45483	6.54167	9.37939	45.5917	18.0145	20.4738	5.86609	8.19812	10.3011	1.99399e-08	5.11616e-07	yes
CC77DRAFT_1059021	CC77DRAFT_1059021	OAG23307	GO:0005575(cellular_component);GO:0008762(UDP-N-acetylmuramate dehydrogenase activity);GO:0016491(oxidoreductase activity);GO:0050660(flavin adenine dinucleotide binding);GO:0055114(oxidation-reduction process)	00061(Fatty acid biosynthesis);00071(Fatty acid degradation);04146(Peroxisome)	K01897	EC:6.2.1.3	hypothetical protein CC77DRAFT_1059021 [Alternaria alternata]	118.243	110.868	125.923	51.8213	60.4563	55.3805	106.645	89.8732	91.5404	37.9177	40.3085	49.0286	2.09076e-08	5.35176e-07	yes
CC77DRAFT_1010341	CC77DRAFT_1010341	OAG19133	NA	NA	NA	NA	hypothetical protein CC77DRAFT_1010341 [Alternaria alternata]	39.1837	41.4529	28.7295	94.5773	66.9019	85.8218	49.9565	60.2289	45.3485	117.176	92.8309	129.629	2.12722e-08	5.43221e-07	yes
CC77DRAFT_923806	CC77DRAFT_923806	OAG26518	GO:0003674(molecular_function);GO:0008150(biological_process);GO:0016020(membrane);GO:0032153(cell division site);GO:0051286(cell tip)	NA	NA	NA	hypothetical protein CC77DRAFT_923806 [Alternaria alternata]	42.6544	31.2389	31.558	21.6546	24.3268	25.3864	66.7407	49.6975	79.7369	29.1799	24.5053	25.1579	2.13623e-08	5.44234e-07	yes
CC77DRAFT_545549	CC77DRAFT_545549	OAG24819	GO:0003824(catalytic activity);GO:0005575(cellular_component);GO:0016740(transferase activity);GO:0019748(secondary metabolic process);GO:0031177(phosphopantetheine binding);GO:0036184(asperthecin biosynthetic process);GO:0044550(secondary metabolite biosynthetic process);GO:0045461(sterigmatocystin biosynthetic process);GO:1900575(emodin biosynthetic process);GO:1900584(o-orsellinic acid biosynt…	NA	NA	NA	Non-reducing polyketide synthase [Alternaria alternata]	0.969759	1.20736	0.638531	1.17791	1.44596	0.871797	7.2327	2.81573	4.68726	5.69384	4.55801	1.44779	2.18657e-08	5.55749e-07	yes
CC77DRAFT_1007969	CC77DRAFT_1007969	OAG21639	NA	NA	NA	NA	hypothetical protein AA0112_g5572 [Alternaria arborescens]	30.79	34.2445	23.9777	18.7629	19.9225	21.2361	64.7188	74.7337	75.6173	39.667	15.4272	24.5156	2.21397e-08	5.61392e-07	yes
CC77DRAFT_937146	CC77DRAFT_937146	OAG19654	GO:0005615(extracellular space);GO:0052689(carboxylic ester hydrolase activity)	NA	NA	NA	hypothetical protein AA0119_g5187 [Alternaria tenuissima]	0.23596	0.137944	0.034743	0.504897	0.34043	0.256177	1.1066	1.3273	1.70284	5.41121	0.962815	1.21877	2.22956e-08	5.62811e-07	yes
CC77DRAFT_1015690	CC77DRAFT_1015690	OAG26380	NA	NA	NA	NA	hypothetical protein CC77DRAFT_1015690 [Alternaria alternata]	31.7595	36.5206	27.4536	33.5815	28.9899	30.2515	67.1006	98.5123	103.386	63.4789	30.2743	35.1651	2.22999e-08	5.62811e-07	yes
CC77DRAFT_1099230	CC77DRAFT_1099230	OAG15284	GO:0003674(molecular_function);GO:0005575(cellular_component);GO:0008150(biological_process)	00010(Glycolysis / Gluconeogenesis);00040(Pentose and glucuronate interconversions);00561(Glycerolipid metabolism)	K00002	EC:1.1.1.2	hypothetical protein CC77DRAFT_1099230 [Alternaria alternata]	0.059193	0.080453	0.083299	0.63197	0.440298	0.313669	0.27964	0.496048	0.501469	0.428123	1.38898	1.56654	2.27885e-08	5.73802e-07	yes
CC77DRAFT_953707	CC77DRAFT_953707	OAG24906	GO:0005506(iron ion binding);GO:0005575(cellular_component);GO:0008202(steroid metabolic process);GO:0009055(electron transfer activity);GO:0016491(oxidoreductase activity);GO:0016705(oxidoreductase activity, acting on paired donors, with incorporation or reduction of molecular oxygen);GO:0020037(heme binding);GO:0055114(oxidation-reduction process)	02010(ABC transporters)	K05658	EC:3.6.3.44	cytochrome P450 monooxygenase-like protein [Alternaria alternata]	122.628	88.6154	98.7749	64.8596	144.168	106.177	34.9794	37.9949	32.8353	52.8319	43.7182	51.3906	2.33699e-08	5.87074e-07	yes
CC77DRAFT_1021055	CC77DRAFT_1021055	OAG19663	GO:0000110(nucleotide-excision repair factor 1 complex);GO:0000715(nucleotide-excision repair, DNA damage recognition);GO:0003684(damaged DNA binding);GO:0006284(base-excision repair);GO:0033683(nucleotide-excision repair, DNA incision);GO:0070914(UV-damage excision repair);GO:1901255(nucleotide-excision repair involved in interstrand cross-link repair)	03420(Nucleotide excision repair)	K10847	NA	hypothetical protein AA0114_g2219 [Alternaria tenuissima]	27.7401	22.6755	21.5308	23.1041	28.2002	15.7578	32.5334	70.1003	90.7262	13.5468	14.8927	24.2372	2.37436e-08	5.95078e-07	yes
CC77DRAFT_1031899	CC77DRAFT_1031899	OAG19907	GO:0003674(molecular_function);GO:0005575(cellular_component);GO:0008150(biological_process)	NA	NA	NA	hypothetical protein CC77DRAFT_1031899 [Alternaria alternata]	10.894	6.06046	13.5114	13.4629	12.0405	23.0729	1.63209	3.07093	0.99898	2.06056	3.95226	8.62489	2.53559e-08	6.34015e-07	yes
CC77DRAFT_1099900	CC77DRAFT_1099900	OAG14592	GO:0004497(monooxygenase activity);GO:0005506(iron ion binding);GO:0005575(cellular_component);GO:0009055(electron transfer activity);GO:0016705(oxidoreductase activity, acting on paired donors, with incorporation or reduction of molecular oxygen);GO:0020037(heme binding);GO:0055114(oxidation-reduction process)	00254(Aflatoxin biosynthesis)	K17645	EC:1.14.13.174	putative cytochrome P450 [Alternaria alternata]	0.305748	0.488957	0.201263	0.617117	0.332414	0.411624	1.25087	1.08119	1.03437	0.651635	2.77845	4.83758	2.70202e-08	6.74069e-07	yes
CC77DRAFT_1032470	CC77DRAFT_1032470	OAG19083	NA	NA	NA	NA	hypothetical protein CC77DRAFT_1032470 [Alternaria alternata]	14.594	18.8652	10.7447	3.05632	2.12066	4.69171	6.83457	2.95929	1.64863	2.57802	2.86007	3.87531	2.72057e-08	6.77133e-07	yes
CC77DRAFT_1008731	CC77DRAFT_1008731	OAG20695	GO:0003677(DNA binding);GO:0003700(DNA binding transcription factor activity);GO:0005575(cellular_component);GO:0006355(regulation of transcription, DNA-templated);GO:0043565(sequence-specific DNA binding)	NA	NA	NA	hypothetical protein CC77DRAFT_1008731 [Alternaria alternata]	99.6809	72.1783	101.777	47.5345	66.017	64.8164	36.8473	34.327	40.103	25.7281	37.6693	25.4801	2.76707e-08	6.87123e-07	yes
CC77DRAFT_735589	CC77DRAFT_735589	OAG22580	GO:0005575(cellular_component);GO:0008810(cellulase activity);GO:0009251(glucan catabolic process)	NA	NA	NA	hypothetical protein CC77DRAFT_735589 [Alternaria alternata]	0.75561	0.767418	1.22213	34.4726	3.9804	9.2226	0.673351	0.953735	0.121109	0.612729	1.4489	12.4271	2.78226e-08	6.89311e-07	yes
CC77DRAFT_436132	CC77DRAFT_436132	OAG15757	NA	NA	NA	NA	hypothetical protein CC77DRAFT_436132 [Alternaria alternata]	5.28937	7.17486	3.56009	8.14688	4.48734	3.34488	15.5903	35.0496	33.8792	6.03277	10.7939	21.9321	2.92045e-08	7.20341e-07	yes
CC77DRAFT_804759	CC77DRAFT_804759	OAG21491	GO:0003674(molecular_function);GO:0005575(cellular_component);GO:0008150(biological_process)	00620(Pyruvate metabolism)	K00102	EC:1.1.2.4	hypothetical protein CC77DRAFT_804759 [Alternaria alternata]	12.2625	9.91873	7.82911	12.4826	7.69034	9.46343	22.9705	31.0504	36.7111	18.3846	11.8834	14.9723	2.92084e-08	7.20341e-07	yes
CC77DRAFT_1067253	CC77DRAFT_1067253	OAG14215	GO:0005575(cellular_component)	00511(Other glycan degradation)	K15923	EC:3.2.1.51	FAD-binding domain-containing protein [Alternaria alternata]	74.1003	88.5218	82.4443	48.9845	53.1296	48.6345	75.7247	71.4171	76.776	22.3698	36.7987	26.4777	2.96699e-08	7.30055e-07	yes
CC77DRAFT_240583	CC77DRAFT_240583	OAG17889	GO:0019172(glyoxalase III activity);GO:0019243(methylglyoxal catabolic process to D-lactate via S-lactoyl-glutathione)	NA	NA	NA	class I glutamine amidotransferase-like protein [Alternaria alternata]	4.70371	5.8931	5.77223	1.53364	2.95715	3.5219	22.8003	18.024	19.9811	53.9458	11.8392	5.02962	3.13019e-08	7.68462e-07	yes
CC77DRAFT_1018461	CC77DRAFT_1018461	OAG22436	NA	NA	NA	NA		55.3943	60.2307	62.3363	141.934	92.9124	97.6424	13.0203	40.4437	33.5568	25.9148	39.4319	35.8841	3.2819e-08	8.03879e-07	yes
CC77DRAFT_162771	CC77DRAFT_162771	OAG19373	GO:0005575(cellular_component);GO:0008152(metabolic process);GO:0016491(oxidoreductase activity)	NA	NA	NA	NAD(P)-binding protein [Alternaria alternata]	8.56225	5.71634	7.13139	8.33954	11.0565	8.41197	24.9929	19.7229	16.4869	25.3824	23.906	16.032	3.34209e-08	8.16771e-07	yes
CC77DRAFT_1026471	CC77DRAFT_1026471	OAG13733	GO:0003674(molecular_function);GO:0005575(cellular_component);GO:0008150(biological_process)	00650(Butanoate metabolism);00072(Synthesis and degradation of ketone bodies);00280(Valine, leucine and isoleucine degradation);04146(Peroxisome)	K01640	EC:4.1.3.4	hypothetical protein CC77DRAFT_1026471 [Alternaria alternata]	32.6513	74.1077	36.9739	33.051	46.7791	22.5364	16.5519	10.8625	9.43456	14.0509	14.6307	13.6511	3.64009e-08	8.87591e-07	yes
CC77DRAFT_1009329	CC77DRAFT_1009329	OAG19577	GO:0003674(molecular_function);GO:0005575(cellular_component);GO:0008150(biological_process)	NA	NA	NA	hypothetical protein CC77DRAFT_1009329 [Alternaria alternata]	29.0749	3.96353	12.7968	1.65038	29.3512	15.6311	3.94269	2.94522	2.74183	1.30716	0.811376	0.449274	3.86341e-08	9.39923e-07	yes
CC77DRAFT_718787	CC77DRAFT_718787	OAG23432	GO:0005575(cellular_component)	00260(Glycine, serine and threonine metabolism)	K00108	EC:1.1.99.1	alcohol oxidase [Alternaria alternata]	1.80579	1.58742	1.74699	1.59977	1.7843	1.49158	5.31079	3.0806	3.15858	2.86827	9.45504	7.78861	4.25769e-08	1.03352e-06	yes
CC77DRAFT_1065821	CC77DRAFT_1065821	OAG15761	NA	NA	NA	NA	hypothetical protein CC77DRAFT_1065821 [Alternaria alternata]	16.1642	22.0864	8.97073	18.1059	6.81612	8.38771	36.0036	71.2144	44.0043	35.9566	31.3367	37.3332	4.41494e-08	1.06929e-06	yes
CC77DRAFT_735403	CC77DRAFT_735403	OAG22554	NA	NA	NA	NA	hypothetical protein CC77DRAFT_735403 [Alternaria alternata]	523.857	1041.27	333.559	198.652	182.025	234.586	135.25	80.4476	54.4797	391.91	205.935	132.609	4.72499e-08	1.14182e-06	yes
CC77DRAFT_930511	CC77DRAFT_930511	OAG23194	GO:0004512(inositol-3-phosphate synthase activity);GO:0005737(cytoplasm);GO:0006021(inositol biosynthetic process);GO:0008654(phospholipid biosynthetic process);GO:0009986(cell surface);GO:0030446(hyphal cell wall)	00562(Inositol phosphate metabolism)	K01858	EC:5.5.1.4	Myo-inositol-1-phosphate synthase [Alternaria alternata]	492.444	374.281	411.805	751.836	908.661	756.213	260.146	200.641	233.663	661.569	948.779	968.372	4.90046e-08	1.18157e-06	yes
CC77DRAFT_1016248	CC77DRAFT_1016248	OAG25280	NA	NA	NA	NA	hypothetical protein AALT_g3804 [Alternaria alternata]	23.6302	21.9451	31.5502	38.6794	28.6701	25.4155	90.7071	55.0145	52.7331	13.888	23.0838	23.7512	4.91135e-08	1.18157e-06	yes
CC77DRAFT_1063797	CC77DRAFT_1063797	OAG17800	GO:0003674(molecular_function);GO:0008150(biological_process)	NA	NA	NA	hypothetical protein CC77DRAFT_1063797 [Alternaria alternata]	12.3335	14.3788	11.5261	10.9269	7.38987	9.80702	29.3279	26.9634	32.1932	12.2694	7.47941	13.7802	4.97373e-08	1.19392e-06	yes
CC77DRAFT_1061589	CC77DRAFT_1061589	OAG20116	GO:0005575(cellular_component);GO:0008080(N-acetyltransferase activity);GO:0008150(biological_process)	NA	NA	NA	hypothetical protein CC77DRAFT_1061589 [Alternaria alternata]	45.241	38.6038	34.4529	29.2882	23.9925	29.428	124.817	56.9886	61.4632	29.662	26.62	32.0164	5.21737e-08	1.24962e-06	yes
CC77DRAFT_1023836	CC77DRAFT_1023836	OAG16474	GO:0004096(catalase activity);GO:0005739(mitochondrion);GO:0005777(peroxisome);GO:0020037(heme binding);GO:0042542(response to hydrogen peroxide);GO:0042744(hydrogen peroxide catabolic process)	00630(Glyoxylate and dicarboxylate metabolism);00380(Tryptophan metabolism);04011(MAPK signaling pathway - yeast);04146(Peroxisome)	K03781	EC:1.11.1.6	heme-dependent catalase [Alternaria alternata]	2.26309	2.02597	1.75045	10.3159	4.38755	6.51009	3.86454	3.60375	4.45036	28.3861	7.54936	6.26351	5.27701e-08	1.26111e-06	yes
CC77DRAFT_1043230	CC77DRAFT_1043230	OAG16438	NA	NA	NA	NA	hypothetical protein CC77DRAFT_1043230 [Alternaria alternata]	20.9931	36.178	27.751	24.9132	22.7332	29.574	74.3855	85.5853	120.488	82.4811	45.0664	26.1456	5.29989e-08	1.26378e-06	yes
CC77DRAFT_370803	CC77DRAFT_370803	OAG17006	GO:0003700(DNA binding transcription factor activity);GO:0005575(cellular_component);GO:0006355(regulation of transcription, DNA-templated);GO:0034605(cellular response to heat);GO:0043565(sequence-specific DNA binding);GO:0070301(cellular response to hydrogen peroxide)	04011(MAPK signaling pathway - yeast)	K09051	NA	hypothetical protein CC77DRAFT_370803 [Alternaria alternata]	23.8181	31.4696	20.6803	10.0872	18.452	26.8359	105.838	79.9908	115.693	89.7312	32.694	18.3917	5.53093e-08	1.31597e-06	yes
CC77DRAFT_500907	CC77DRAFT_500907	OAG14873	GO:0000981(RNA polymerase II transcription factor activity, sequence-specific DNA binding);GO:0005634(nucleus);GO:0006355(regulation of transcription, DNA-templated);GO:0008270(zinc ion binding)	NA	NA	NA	hypothetical protein CC77DRAFT_500907 [Alternaria alternata]	27.0547	17.2121	27.0894	25.5275	28.0796	24.3894	9.87544	9.40981	11.6696	11.136	11.6922	15.7983	5.63e-08	1.3366e-06	yes
CC77DRAFT_1048688	CC77DRAFT_1048688	OAG22704	GO:0005575(cellular_component)	NA	NA	NA	PLP-dependent transferase [Alternaria alternata]	0.374488	0.233419	0.240779	0.419022	0.70338	0.598616	4.99373	1.23859	1.47484	1.2475	1.66421	0.751827	6.28104e-08	1.48789e-06	yes
CC77DRAFT_927973	CC77DRAFT_927973	OAG24554	GO:0016020(membrane);GO:0016021(integral component of membrane);GO:0022857(transmembrane transporter activity);GO:0055085(transmembrane transport)	04113(Meiosis - yeast)	K08139	NA	high affinity glucose transporter [Alternaria alternata]	101.448	120.455	123.787	176.015	487.779	369.533	77.8002	99.2594	70.9246	314.112	210.465	166.229	6.36783e-08	1.50515e-06	yes
CC77DRAFT_945829	CC77DRAFT_945829	OAG15782	NA	NA	NA	NA	hypothetical protein CC77DRAFT_945829 [Alternaria alternata]	66.0098	56.3037	60.1976	72.3366	87.1053	86.3703	111.452	141.624	99.227	173.759	204.24	130.274	6.39847e-08	1.50909e-06	yes
CC77DRAFT_1098607	CC77DRAFT_1098607	OAG15928	GO:0005506(iron ion binding);GO:0005575(cellular_component);GO:0008202(steroid metabolic process);GO:0009055(electron transfer activity);GO:0016491(oxidoreductase activity);GO:0016705(oxidoreductase activity, acting on paired donors, with incorporation or reduction of molecular oxygen);GO:0020037(heme binding);GO:0055114(oxidation-reduction process)	00010(Glycolysis / Gluconeogenesis);00680(Methane metabolism);00071(Fatty acid degradation);00350(Tyrosine metabolism)	K00121	EC:1.1.1.284;EC:1.1.1.1	cytochrome P450 3A17 [Alternaria alternata]	0.368318	0.349826	0.276187	1.07698	0.784428	0.74539	2.01892	1.50195	0.997365	2.14438	1.39931	1.49443	6.62044e-08	1.55804e-06	yes
CC77DRAFT_1019301	CC77DRAFT_1019301	OAG22294	GO:0009813(flavonoid biosynthetic process);GO:0016906(sterol 3-beta-glucosyltransferase activity);GO:0043231(intracellular membrane-bounded organelle);GO:0052696(flavonoid glucuronidation)	NA	NA	NA	UDP-Glycosyltransferase/glycogen phosphorylase [Alternaria alternata]	14.6635	23.5625	19.7544	8.25711	3.5804	7.4575	9.33191	7.75121	8.27741	2.37237	5.95263	5.31561	6.81833e-08	1.60112e-06	yes
CC77DRAFT_997367	CC77DRAFT_997367	OAG16165	GO:0016709(oxidoreductase activity, acting on paired donors, with incorporation or reduction of molecular oxygen, NAD(P)H as one donor, and incorporation of one atom of oxygen);GO:0020037(heme binding);GO:0043231(intracellular membrane-bounded organelle);GO:0044281(small molecule metabolic process);GO:1900560(austinol biosynthetic process);GO:1900563(dehydroaustinol biosynthetic process)	00904(Diterpenoid biosynthesis)	K21292	EC:1.14.14.86	cytochrome P450 monooxygenase-like protein [Alternaria alternata]	0.093889	0.065967	0	0.03328	0.032331	0	3.94765	0.461621	0.368386	2.2578	0.32966	0.169889	6.86495e-08	1.60575e-06	yes
CC77DRAFT_1053887	CC77DRAFT_1053887	OAG15744	GO:0003824(catalytic activity);GO:0005575(cellular_component);GO:0008152(metabolic process)	00640(Propanoate metabolism);00280(Valine, leucine and isoleucine degradation)	K00167	EC:1.2.4.4	Thiamin diphosphate-binding protein [Alternaria alternata]	74.3162	82.2535	73.1376	21.4662	21.4236	30.9345	103.319	49.8531	51.2479	20.597	24.1522	43.5994	6.86776e-08	1.60575e-06	yes
CC77DRAFT_401772	CC77DRAFT_401772	OAG16342	GO:0003674(molecular_function);GO:0005575(cellular_component);GO:0008150(biological_process)	NA	NA	NA	hypothetical protein CC77DRAFT_401772 [Alternaria alternata]	0.256621	0.431557	0.154582	0.275657	0.416976	0.45726	2.02314	1.7186	2.40887	0.79059	0.508446	0.205723	7.32272e-08	1.70842e-06	yes
CC77DRAFT_956146	CC77DRAFT_956146	OAG23569	GO:0004497(monooxygenase activity);GO:0055114(oxidation-reduction process)	NA	NA	NA	cyclopentanone 1,2-monooxygenase [Alternaria alternata]	1.82231	2.47792	2.75368	4.15083	4.19952	4.7889	2.75188	2.35791	3.02371	9.56125	17.918	4.03754	7.4566e-08	1.73591e-06	yes
CC77DRAFT_949223	CC77DRAFT_949223	OAG14324	NA	NA	NA	NA	hypothetical protein CC77DRAFT_949223 [Alternaria alternata]	5.82814	3.79165	5.73125	10.1526	11.942	5.8308	13.2922	15.5173	9.86322	19.5445	21.0374	27.8485	7.58221e-08	1.76135e-06	yes
CC77DRAFT_1019979	CC77DRAFT_1019979	OAG21194	GO:0016709(oxidoreductase activity, acting on paired donors, with incorporation or reduction of molecular oxygen, NAD(P)H as one donor, and incorporation of one atom of oxygen);GO:0020037(heme binding);GO:0043231(intracellular membrane-bounded organelle);GO:0044281(small molecule metabolic process);GO:0044550(secondary metabolite biosynthetic process)	NA	NA	NA	cytochrome P450 [Alternaria alternata]	31.737	31.0111	30.0906	43.362	42.1869	37.1238	94.7406	85.2346	76.8064	43.1619	180.202	146.186	7.66565e-08	1.77479e-06	yes
CC77DRAFT_320579	CC77DRAFT_320579	OAG25414	NA	NA	NA	NA	ankyrin [Alternaria alternata]	13.6639	11.7526	7.53908	10.559	10.3317	8.9639	20.1384	29.2167	30.0747	20.7094	18.6464	16.7448	7.67291e-08	1.77479e-06	yes
CC77DRAFT_714966	CC77DRAFT_714966	OAG23382	GO:0003674(molecular_function);GO:0005575(cellular_component);GO:0008150(biological_process)	NA	NA	NA	hypothetical protein CC77DRAFT_714966 [Alternaria alternata]	49.7347	50.9047	40.8575	23.846	22.7072	26.7277	42.07	43.007	50.5265	18.4527	18.4022	24.7862	7.8802e-08	1.81885e-06	yes
CC77DRAFT_1064503	CC77DRAFT_1064503	OAG17246	NA	NA	NA	NA	hypothetical protein AA0119_g10368 [Alternaria tenuissima]	58.496	19.198	83.4823	148.78	155.752	82.9705	24.2862	19.8147	12.5664	21.3374	56.7833	58.3297	7.93068e-08	1.82404e-06	yes
CC77DRAFT_1023915	CC77DRAFT_1023915	OAG16569	GO:0005575(cellular_component);GO:0019441(tryptophan catabolic process to kynurenine);GO:0020037(heme binding);GO:0033754(indoleamine 2,3-dioxygenase activity)	00380(Tryptophan metabolism)	K00463	EC:1.13.11.52	hypothetical protein AA0118_g5089 [Alternaria tenuissima]	12.1032	8.7919	31.7672	5.16058	4.93185	5.79905	72.0789	11.0319	15.9416	4.58202	4.61309	5.55316	7.93649e-08	1.82404e-06	yes
CC77DRAFT_1067660	CC77DRAFT_1067660	OAG13721	GO:0004462(lactoylglutathione lyase activity);GO:0005634(nucleus);GO:0005829(cytosol);GO:0006749(glutathione metabolic process);GO:0008270(zinc ion binding);GO:0019243(methylglyoxal catabolic process to D-lactate via S-lactoyl-glutathione)	00620(Pyruvate metabolism)	K01759	EC:4.4.1.5	glyoxylase I [Alternaria alternata]	57.9485	62.1712	49.9378	79.6064	71.0964	67.0122	129.12	148.699	155.649	83.2516	85.2472	61.8384	8.01419e-08	1.83799e-06	yes
CC77DRAFT_1065236	CC77DRAFT_1065236	OAG16205	NA	NA	NA	NA		33.0833	72.8473	38.1885	16.6462	21.3369	20.4708	122.48	172.366	107.923	146.098	38.6881	40.058	8.34288e-08	1.90932e-06	yes
CC77DRAFT_931943	CC77DRAFT_931943	OAG21977	GO:0005634(nucleus);GO:0005737(cytoplasm);GO:0008150(biological_process);GO:0008239(dipeptidyl-peptidase activity)	NA	NA	NA	dipeptidyl-peptidase III [Alternaria alternata]	51.586	39.9967	43.4161	38.7139	53.2446	44.9178	17.4169	18.5976	21.084	24.6032	27.7397	29.5004	8.48205e-08	1.93706e-06	yes
CC77DRAFT_1095277	CC77DRAFT_1095277	OAG20426	GO:0075308(negative regulation of conidium formation)	NA	NA	NA	hypothetical protein CC77DRAFT_1095277 [Alternaria alternata]	0.155997	0.394961	0.441536	1.56309	0.786322	0.901733	0.29084	0.900634	0.93438	2.13527	3.54677	1.55748	8.73082e-08	1.98967e-06	yes
CC77DRAFT_944890	CC77DRAFT_944890	OAG16271	GO:0000122(negative regulation of transcription by RNA polymerase II);GO:0000324(fungal-type vacuole);GO:0003674(molecular_function);GO:0005886(plasma membrane);GO:0006882(cellular zinc ion homeostasis);GO:0009636(response to toxic substance);GO:0016021(integral component of membrane)	NA	NA	NA	HlyIII-domain-containing protein [Alternaria alternata]	3.6016	4.08756	6.38019	24.4969	15.0915	17.0753	6.41119	6.19745	8.33116	14.3851	17.3906	8.38953	9.20166e-08	2.09027e-06	yes
CC77DRAFT_289005	CC77DRAFT_289005	OAG24895	NA	NA	NA	NA	hypothetical protein CC77DRAFT_289005 [Alternaria alternata]	1.45052	1.40809	0.823406	0.937279	1.19824	1.08858	3.01638	2.92043	3.30566	4.18709	2.41893	3.75687	9.22405e-08	2.09027e-06	yes
CC77DRAFT_1007110	CC77DRAFT_1007110	OAG22586	GO:0004497(monooxygenase activity);GO:0055114(oxidation-reduction process)	NA	NA	NA	FAD/NAD(P)-binding domain-containing protein [Alternaria alternata]	6.9237	6.20114	9.26811	5.08087	3.91941	4.46474	2.14686	1.86319	1.78639	4.22196	3.35914	4.03657	9.23034e-08	2.09027e-06	yes
CC77DRAFT_1022677	CC77DRAFT_1022677	OAG17785	NA	NA	NA	NA	hypothetical protein CC77DRAFT_1022677 [Alternaria alternata]	2.11945	1.92762	2.37625	6.21522	1.9081	5.71208	3.35095	4.20552	7.70373	6.20307	28.1544	14.4155	9.38795e-08	2.12152e-06	yes
CC77DRAFT_1091725	CC77DRAFT_1091725	OAG24845	GO:0004175(endopeptidase activity)	NA	NA	NA	hypothetical protein CC77DRAFT_1091725 [Alternaria alternata]	32.1437	28.0288	30.4843	17.4528	15.4642	17.9706	10.1756	9.413	8.88793	11.9685	13.8019	20.7388	9.43559e-08	2.12783e-06	yes
CC77DRAFT_1062561	CC77DRAFT_1062561	OAG19412	NA	NA	NA	NA	hypothetical protein CC77DRAFT_1062561 [Alternaria alternata]	48.0751	56.6512	51.5987	122.432	292.513	160.486	111.635	107.655	64.533	257.468	149.153	125.967	9.53275e-08	2.14527e-06	yes
CC77DRAFT_1098912	CC77DRAFT_1098912	OAG15760	GO:0003674(molecular_function);GO:0005575(cellular_component);GO:0008150(biological_process)	00790(Folate biosynthesis)	K01930	EC:6.3.2.17	HET-domain-containing protein [Alternaria alternata]	3.37827	0.930199	2.81184	0.865225	1.31611	1.1651	0.232471	0.497655	0.262588	0.881944	1.10616	0.872892	1.00791e-07	2.26339e-06	yes
CC77DRAFT_1025960	CC77DRAFT_1025960	OAG14331	NA	NA	NA	NA	hypothetical protein CC77DRAFT_1025960 [Alternaria alternata]	7.34391	6.95136	6.78926	44.0568	28.2271	15.1142	12.3933	19.4868	18.4096	28.3845	22.8223	20.8366	1.00995e-07	2.26339e-06	yes
CC77DRAFT_1030628	CC77DRAFT_1030628	OAG20982	GO:0004497(monooxygenase activity);GO:0044550(secondary metabolite biosynthetic process)	NA	NA	NA	FAD/NAD(P)-binding domain-containing protein [Alternaria alternata]	55.1995	92.1023	66.2113	28.964	34.5394	19.7183	15.6829	12.0487	6.31712	8.16397	42.6366	25.7597	1.02621e-07	2.29058e-06	yes
CC77DRAFT_951686	CC77DRAFT_951686	OAG25727	GO:0016120(carotene biosynthetic process);GO:0016166(phytoene dehydrogenase activity)	00906(Carotenoid biosynthesis)	K15745	EC:1.3.99.30	phytoene dehydrogenase [Alternaria sp. MG1]	11.151	9.90393	7.61551	26.3795	45.6901	26.4694	23.4268	21.4415	25.5243	53.7374	27.3959	24.275	1.02633e-07	2.29058e-06	yes
CC77DRAFT_1091082	CC77DRAFT_1091082	OAG25570	NA	NA	NA	NA	hypothetical protein CC77DRAFT_1091082 [Alternaria alternata]	63.8985	103.177	88.83	85.1445	152.094	140.714	48.6682	52.4796	35.2883	205.778	95.0872	227.63	1.05082e-07	2.34041e-06	yes
CC77DRAFT_1093860	CC77DRAFT_1093860	OAG21520	NA	NA	NA	NA	hypothetical protein CC77DRAFT_1093860 [Alternaria alternata]	0.337205	0.63144	0.357921	1.00451	0.745675	0.508017	3.96971	3.05541	3.76891	2.87192	1.0653	0.58854	1.07298e-07	2.38484e-06	yes
CC77DRAFT_233634	CC77DRAFT_233634	OAG17736	NA	NA	NA	NA	hypothetical protein AA0117_g10840 [Alternaria alternata]	0.794038	0.874762	0.931302	1.92065	7.45291	3.39154	2.51542	4.27979	3.57065	1.54967	1.81402	1.64557	1.10985e-07	2.45713e-06	yes
CC77DRAFT_1056344	CC77DRAFT_1056344	OAG26251	GO:0004497(monooxygenase activity);GO:0016125(sterol metabolic process)	NA	NA	NA	glutathione S-transferase [Alternaria alternata]	1.19377	1.51114	1.18305	1.70538	1.73109	0.801302	5.14117	4.87593	6.54603	2.59022	1.37425	1.93554	1.11005e-07	2.45713e-06	yes
CC77DRAFT_1092723	CC77DRAFT_1092723	OAG23385	GO:0005575(cellular_component);GO:0008150(biological_process)	NA	NA	NA	Aldo/keto reductase [Alternaria alternata]	8.99597	3.65103	5.24509	1.83653	1.10541	2.21485	10.896	10.2843	10.7037	3.42766	23.8828	18.4759	1.13856e-07	2.51508e-06	yes
CC77DRAFT_1022054	CC77DRAFT_1022054	OAG18487	GO:0005887(integral component of plasma membrane);GO:0015179(L-amino acid transmembrane transporter activity);GO:0015297(antiporter activity)	NA	NA	NA	hypothetical protein AA0119_g2796 [Alternaria tenuissima]	99.8184	99.0582	110.512	87.0503	65.5574	80.4385	282.467	163.034	211.601	77.8165	70.4687	83.3765	1.20368e-07	2.65351e-06	yes
CC77DRAFT_1032367	CC77DRAFT_1032367	OAG18959	GO:0006820(anion transport);GO:0016021(integral component of membrane);GO:0022857(transmembrane transporter activity);GO:0055085(transmembrane transport)	00730(Thiamine metabolism);00740(Riboflavin metabolism)	K01078	EC:3.1.3.2	MFS transporter [Alternaria alternata]	131.135	86.1692	102.019	71.6989	319.785	205.871	20.0331	14.8557	14.0104	21.1109	110.619	10.8162	1.20694e-07	2.65527e-06	yes
CC77DRAFT_1025708	CC77DRAFT_1025708	OAG14554	GO:0003674(molecular_function);GO:0005575(cellular_component);GO:0008150(biological_process)	NA	NA	NA	3-carboxy-cis,cis-mucoante lactonizing enzyme [Alternaria alternata]	111.998	79.2012	46.9186	89.351	58.6389	46.0036	184.659	243.627	210.052	91.3158	76.6496	61.2131	1.23473e-07	2.71088e-06	yes
CC77DRAFT_1027129	CC77DRAFT_1027129	OAG26002	NA	NA	NA	NA	hypothetical protein CC77DRAFT_1027129 [Alternaria alternata]	8.66971	6.473	7.21029	3.61067	4.0734	4.77887	2.54381	2.11352	2.66636	2.98302	1.92911	2.18806	1.26512e-07	2.77198e-06	yes
CC77DRAFT_545064	CC77DRAFT_545064	OAG24799	GO:0034605(cellular response to heat);GO:0045461(sterigmatocystin biosynthetic process);GO:0097308(cellular response to farnesol)	NA	NA	NA	hypothetical protein CUC08_Gglean005904 [Alternaria sp. MG1]	37.0386	65.5707	71.2973	20.3361	11.3785	31.8627	106.684	116.34	128.641	197.624	101.715	43.1308	1.26867e-07	2.77412e-06	yes
CC77DRAFT_1024702	CC77DRAFT_1024702	OAG15759	GO:0005773(vacuole);GO:0005887(integral component of plasma membrane);GO:0015179(L-amino acid transmembrane transporter activity);GO:0015297(antiporter activity)	NA	NA	NA	hypothetical protein CC77DRAFT_1024702 [Alternaria alternata]	86.3814	64.7848	72.0116	53.5175	101.054	82.4847	27.8155	28.1003	27.5081	33.1728	55.5565	34.2986	1.27253e-07	2.77694e-06	yes
CC77DRAFT_979961	CC77DRAFT_979961	OAG24968	NA	NA	NA	NA	hypothetical protein CC77DRAFT_979961 [Alternaria alternata]	22.3404	30.2236	29.7638	53.5191	99.9367	92.8882	24.4424	36.9413	30.7248	127.343	112.888	36.018	1.28389e-07	2.79609e-06	yes
CC77DRAFT_300428	CC77DRAFT_300428	OAG25080	NA	NA	NA	NA	hypothetical protein CC77DRAFT_300428 [Alternaria alternata]	0.948839	1.37862	1.45432	0.249196	0.241914	0.278915	0.047002	0.149062	0.09601	0.097072	0.300449	0.142589	1.29862e-07	2.8198e-06	yes
CC77DRAFT_922095	CC77DRAFT_922095	OAG15821	NA	NA	NA	NA	hypothetical protein CC77DRAFT_922095, partial [Alternaria alternata]	244.297	227.414	226.906	190.584	107.197	164.043	537.111	479.762	537.582	162.329	277.294	236.908	1.3e-07	2.8198e-06	yes
CC77DRAFT_114775	CC77DRAFT_114775	OAG20206	GO:0003674(molecular_function);GO:0005575(cellular_component);GO:0008150(biological_process)	NA	NA	NA	hypothetical protein CC77DRAFT_114775 [Alternaria alternata]	26.2814	24.7882	23.7417	23.1819	32.2024	28.8949	12.2915	16.3062	12.6491	12.7727	12.7491	12.2484	1.30898e-07	2.83358e-06	yes
CC77DRAFT_205374	CC77DRAFT_205374	OAG18681	NA	NA	NA	NA	hypothetical protein CC77DRAFT_205374 [Alternaria alternata]	169.962	150.285	230.261	196.035	93.4371	136.086	53.2806	57.4852	36.1601	45.6288	68.1301	106.665	1.32149e-07	2.85495e-06	yes
CC77DRAFT_1008468	CC77DRAFT_1008468	OAG21300	GO:0003824(catalytic activity);GO:0005829(cytosol);GO:0005992(trehalose biosynthetic process);GO:0008152(metabolic process)	00500(Starch and sucrose metabolism)	K22337	NA	hypothetical protein CC77DRAFT_1008468 [Alternaria alternata]	22.3049	21.952	18.4018	16.4788	15.072	14.7964	39.7332	29.4813	53.9389	20.3853	15.386	20.4279	1.34736e-07	2.90503e-06	yes
CC77DRAFT_1022663	CC77DRAFT_1022663	OAG17769	GO:0005575(cellular_component);GO:0008150(biological_process)	00750(Vitamin B6 metabolism)	K05275	EC:1.1.1.65	aryl-alcohol dehydrogenase-like protein [Alternaria alternata]	251.008	136.211	100.211	53.7681	63.9693	73.6712	391.915	544.203	510.882	84.9556	792.005	546.654	1.36165e-07	2.93e-06	yes
CC77DRAFT_286773	CC77DRAFT_286773	OAG17317	GO:0003674(molecular_function);GO:0005576(extracellular region);GO:0008150(biological_process)	NA	NA	NA	alpha/beta-hydrolase [Alternaria alternata]	9.3073	9.05937	10.5871	5.63673	7.80756	6.66474	23.9942	20.9165	19.6498	28.8463	16.5734	13.1812	1.37019e-07	2.9425e-06	yes
CC77DRAFT_950189	CC77DRAFT_950189	OAG13794	GO:0003735(structural constituent of ribosome);GO:0006412(translation)	NA	NA	NA	Mitochondrial carrier protein [Alternaria tenuissima]	39.2719	48.3833	41.521	20.6881	19.9515	23.1978	50.6593	49.9521	63.7473	28.9194	21.7067	24.4453	1.40517e-07	3.01164e-06	yes
CC77DRAFT_222174	CC77DRAFT_222174	OAG18279	NA	NA	NA	NA	DUF1857-domain-containing protein [Alternaria alternata]	542.559	732.668	466.451	260.264	440.318	359.333	177.835	170.274	117.681	56.5189	227.749	139.363	1.44912e-07	3.09967e-06	yes
CC77DRAFT_1022798	CC77DRAFT_1022798	OAG17920	GO:0005575(cellular_component)	00260(Glycine, serine and threonine metabolism)	K00108	EC:1.1.99.1	alcohol oxidase [Alternaria alternata]	0.035038	0	0	2.24361	0	2.15914	3.14092	2.68055	2.13881	2.29006	2.27152	2.45791	1.45367e-07	3.10327e-06	yes
CC77DRAFT_946351	CC77DRAFT_946351	OAG15544	GO:0005575(cellular_component);GO:0008152(metabolic process);GO:0016491(oxidoreductase activity)	00561(Glycerolipid metabolism);00564(Glycerophospholipid metabolism)	K18693	EC:3.1.3.81;EC:3.1.3.4	hypothetical protein AA0115_g9712 [Alternaria tenuissima]	17.8155	43.2024	27.1962	16.8879	17.3545	21.8807	81.5035	88.4162	95.692	215.149	73.7549	27.9227	1.46112e-07	3.11301e-06	yes
CC77DRAFT_302760	CC77DRAFT_302760	OAG25134	GO:0000293(ferric-chelate reductase activity);GO:0005886(plasma membrane);GO:0006826(iron ion transport);GO:0015677(copper ion import);GO:0055114(oxidation-reduction process)	04145(Phagosome);04933(AGE-RAGE signaling pathway in diabetic complications)	K21421	EC:1.-.-.-	hypothetical protein CC77DRAFT_302760 [Alternaria alternata]	6.16952	2.7743	4.10056	5.81829	9.96278	5.86707	11.0512	8.42895	8.13554	19.2103	21.6668	11.6879	1.51036e-07	3.21159e-06	yes
CC77DRAFT_115977	CC77DRAFT_115977	OAG20236	GO:0000025(maltose catabolic process);GO:0000981(RNA polymerase II transcription factor activity, sequence-specific DNA binding);GO:0003677(DNA binding);GO:0005634(nucleus);GO:0005985(sucrose metabolic process);GO:0006351(transcription, DNA-templated);GO:0006357(regulation of transcription by RNA polymerase II);GO:0008270(zinc ion binding);GO:0044011(single-species biofilm formation on inanimate …	NA	NA	NA	hypothetical protein CC77DRAFT_115977 [Alternaria alternata]	24.9983	36.3849	24.5557	10.4589	10.0789	10.7877	33.604	15.9087	32.8052	8.10166	9.56181	14.9809	1.51682e-07	3.21899e-06	yes
CC77DRAFT_317802	CC77DRAFT_317802	OAG25373	NA	NA	NA	NA	hypothetical protein CC77DRAFT_317802 [Alternaria alternata]	20.8666	20.0173	18.1348	15.6617	7.86882	8.89613	33.7968	24.3573	30.6352	5.15583	7.35813	13.0724	1.61974e-07	3.43067e-06	yes
CC77DRAFT_962462	CC77DRAFT_962462	OAG20547	GO:0005575(cellular_component);GO:0008150(biological_process)	00791(Atrazine degradation)	K06035	EC:4.2.1.69	cyanamide hydratase [Alternaria alternata]	1.68861	1.67824	1.98212	3.94521	7.88044	6.49725	2.22971	1.81221	1.21522	3.84713	2.72742	2.77956	1.63574e-07	3.45777e-06	yes
CC77DRAFT_267335	CC77DRAFT_267335	OAG17657	GO:0003959(NADPH dehydrogenase activity);GO:0005622(intracellular);GO:0055114(oxidation-reduction process)	NA	NA	NA	FMN-linked oxidoreductase [Alternaria alternata]	9.48902	7.69545	10.1045	10.7357	8.03028	8.22823	22.5861	20.0817	30.0326	6.78569	10.6502	11.7848	1.68285e-07	3.54427e-06	yes
CC77DRAFT_1039725	CC77DRAFT_1039725	OAG21461	NA	NA	NA	NA	hypothetical protein CC77DRAFT_1039725 [Alternaria alternata]	0.797261	1.04645	1.01312	5.41373	3.60404	3.5418	1.25583	1.92498	1.34942	2.21419	2.32641	1.91027	1.68322e-07	3.54427e-06	yes
CC77DRAFT_966321	CC77DRAFT_966321	OAG19073	GO:0004497(monooxygenase activity);GO:0055114(oxidation-reduction process)	03008(Ribosome biogenesis in eukaryotes)	K14556	NA	FAD/NAD(P)-binding domain-containing protein [Alternaria alternata]	224.54	109.485	106.956	64.488	320.968	210.364	20.0471	15.7796	15.5742	22.1726	94.2812	8.09679	1.72313e-07	3.62126e-06	yes
CC77DRAFT_715177	CC77DRAFT_715177	OAG23386	GO:0003674(molecular_function);GO:0005575(cellular_component);GO:0008150(biological_process)	NA	NA	NA	alpha/beta-hydrolase [Alternaria alternata]	7.01429	6.88608	3.02994	0.755312	0.776023	1.08277	4.2063	1.8092	0.913449	1.09069	1.45476	0.367108	1.78405e-07	3.742e-06	yes
CC77DRAFT_594108	CC77DRAFT_594108	OAG13783	GO:0005575(cellular_component)	00030(Pentose phosphate pathway)	K00851	EC:2.7.1.12	carbohydrate kinase [Alternaria alternata]	57.8127	56.5626	41.8978	37.6743	40.712	50.1566	17.7088	20.9902	19.3519	22.7302	30.5972	31.3039	1.81745e-07	3.79943e-06	yes
CC77DRAFT_290430	CC77DRAFT_290430	OAG24926	NA	NA	NA	NA	hypothetical protein CC77DRAFT_290430 [Alternaria alternata]	34.4251	31.1575	40.8225	25.8502	32.8957	24.7144	80.9873	51.0618	57.2279	20.0457	21.8792	21.3866	1.81846e-07	3.79943e-06	yes
CC77DRAFT_937861	CC77DRAFT_937861	OAG19355	NA	NA	NA	NA	hypothetical protein AA0118_g8208 [Alternaria tenuissima]	4.02653	4.0739	2.8478	2.86926	3.30182	2.97041	14.711	8.7143	8.72516	6.1939	5.58636	4.33387	1.82417e-07	3.80095e-06	yes
CC77DRAFT_1064811	CC77DRAFT_1064811	OAG16948	GO:0004185(serine-type carboxypeptidase activity);GO:0005576(extracellular region);GO:0051603(proteolysis involved in cellular protein catabolic process)	NA	NA	NA	alpha/beta-hydrolase [Alternaria alternata]	126.523	63.3753	84.2232	58.6315	143.384	111.995	686.476	326.912	378.913	195.787	352.705	99.2805	1.82953e-07	3.80095e-06	yes
CC77DRAFT_779096	CC77DRAFT_779096	OAG22045	GO:0005506(iron ion binding);GO:0005575(cellular_component);GO:0009055(electron transfer activity);GO:0010124(phenylacetate catabolic process);GO:0018631(phenylacetate hydroxylase activity);GO:0020037(heme binding);GO:0042318(penicillin biosynthetic process);GO:0055114(oxidation-reduction process)	00360(Phenylalanine metabolism)	K10437	EC:1.14.14.54	cytochrome P450 phenylacetate hydroxylase-like protein [Alternaria alternata]	9.06861	5.86459	5.8345	11.8325	6.94786	6.82117	63.0931	22.9881	15.2788	12.0266	12.1997	4.44087	1.82975e-07	3.80095e-06	yes
CC77DRAFT_932470	CC77DRAFT_932470	OAG22092	GO:0005887(integral component of plasma membrane)	NA	NA	NA	MFS general substrate transporter [Alternaria alternata]	8.48404	8.47089	7.34589	7.6025	12.1644	9.30063	37.6473	24.2817	35.4639	26.2846	21.7542	7.20994	1.8739e-07	3.88519e-06	yes
CC77DRAFT_925187	CC77DRAFT_925187	OAG25770	NA	NA	NA	NA	hypothetical protein CC77DRAFT_925187 [Alternaria alternata]	36.9338	64.3932	36.5282	24.9519	14.3738	14.6359	13.3705	8.97436	5.24959	7.58432	18.2764	21.4744	1.88896e-07	3.90892e-06	yes
CC77DRAFT_718771	CC77DRAFT_718771	OAG23431	NA	NA	NA	NA	hypothetical protein CC77DRAFT_718771 [Alternaria alternata]	0.062484	0.055736	0.023051	0.111835	0.043614	0.107042	0.687329	0.384509	0.403172	0.76402	0.744881	0.108665	1.89706e-07	3.91817e-06	yes
CC77DRAFT_950470	CC77DRAFT_950470	OAG13620	GO:0006820(anion transport);GO:0016021(integral component of membrane);GO:0022857(transmembrane transporter activity);GO:0055085(transmembrane transport)	NA	NA	NA	MFS general substrate transporter [Alternaria alternata]	9.29782	7.89605	8.60243	7.57906	7.44908	7.52773	32.1629	16.5378	23.7571	9.71919	22.1195	23.2118	1.90617e-07	3.92948e-06	yes
CC77DRAFT_947605	CC77DRAFT_947605	OAG14962	GO:0005215(transporter activity);GO:0016020(membrane);GO:0055085(transmembrane transport)	NA	NA	NA	putative purine permease [Alternaria tenuissima]	2.52645	1.16258	1.30912	1.8254	2.33937	1.51178	5.99994	5.99136	5.67311	1.87422	2.84758	1.7992	1.98169e-07	4.07737e-06	yes
CC77DRAFT_1024601	CC77DRAFT_1024601	OAG15664	GO:0000122(negative regulation of transcription by RNA polymerase II);GO:0001015(snoRNA transcription by RNA polymerase II);GO:0003677(DNA binding);GO:0003723(RNA binding);GO:0006352(DNA-templated transcription, initiation);GO:0006353(DNA-templated transcription, termination);GO:0006368(transcription elongation from RNA polymerase II promoter);GO:0010913(regulation of sterigmatocystin biosyntheti…	NA	NA	NA	plus-3-domain-containing protein [Alternaria alternata]	32.7129	34.916	27.69	18.8409	15.0302	17.5279	36.2682	38.3312	35.1459	14.2424	14.3178	19.5918	2.02452e-07	4.15759e-06	yes
CC77DRAFT_693243	CC77DRAFT_693243	OAG23083	NA	NA	NA	NA	hypothetical protein CC77DRAFT_693243 [Alternaria alternata]	50.1553	54.6816	43.8429	78.9882	33.6188	39.8765	118.741	145.261	126.908	55.539	64.8251	58.6074	2.06388e-07	4.23036e-06	yes
CC77DRAFT_1071682	CC77DRAFT_1071682	OAG19713	NA	NA	NA	NA	hypothetical protein CC77DRAFT_1071682 [Alternaria alternata]	12.1019	60.1098	18.8858	20.7501	9.51565	11.6388	0.523059	1.85716	1.28233	0.938663	11.9215	15.177	2.07013e-07	4.23514e-06	yes
CC77DRAFT_1100454	CC77DRAFT_1100454	OAG13741	GO:0003674(molecular_function);GO:0005575(cellular_component);GO:0008150(biological_process)	NA	NA	NA	hypothetical protein CC77DRAFT_1100454 [Alternaria alternata]	1.25572	1.36148	0.860162	0.777149	0.481433	0.559729	2.19135	2.99171	4.18609	0.323258	0.441615	1.38793	2.08008e-07	4.24746e-06	yes
CC77DRAFT_1098274	CC77DRAFT_1098274	OAG16696	NA	NA	NA	NA	hypothetical protein CC77DRAFT_1098274 [Alternaria alternata]	1.02606	0.664076	1.60039	1.7692	1.96751	1.04537	2.47785	4.28938	3.27554	12.4863	3.81071	3.8983	2.09209e-07	4.26391e-06	yes
CC77DRAFT_930407	CC77DRAFT_930407	OAG22935	GO:0003824(catalytic activity);GO:0005575(cellular_component);GO:0010181(FMN binding);GO:0016491(oxidoreductase activity);GO:0055114(oxidation-reduction process)	00620(Pyruvate metabolism)	K00467	EC:1.13.12.4	FMN-dependent alpha-hydroxy acid dehydrogenase [Alternaria alternata]	9.96148	8.6205	7.70188	7.86021	9.65704	10.5108	22.1048	25.2299	32.1373	131.736	25.0727	11.9291	2.11294e-07	4.2983e-06	yes
CC77DRAFT_955795	CC77DRAFT_955795	OAG24695	GO:0003861(3-isopropylmalate dehydratase activity);GO:0005829(cytosol);GO:0009098(leucine biosynthetic process);GO:0009316(3-isopropylmalate dehydratase complex);GO:0010494(cytoplasmic stress granule);GO:0051539(4 iron, 4 sulfur cluster binding)	00290(Valine, leucine and isoleucine biosynthesis)	K01702	EC:4.2.1.33	3-isopropylmalate dehydratase [Alternaria alternata]	185.561	192.888	315.887	72.1081	49.8313	73.049	38.3497	38.0482	56.2325	23.0183	54.0506	133.408	2.13843e-07	4.34198e-06	yes
CC77DRAFT_1006495	CC77DRAFT_1006495	OAG23078	GO:0000981(RNA polymerase II transcription factor activity, sequence-specific DNA binding);GO:0005634(nucleus);GO:0005829(cytosol);GO:0006351(transcription, DNA-templated);GO:0008270(zinc ion binding);GO:0043565(sequence-specific DNA binding);GO:0044182(filamentous growth of a population of unicellular organisms);GO:0045944(positive regulation of transcription by RNA polymerase II);GO:1900428(reg…	NA	NA	NA	hypothetical protein CC77DRAFT_1006495 [Alternaria alternata]	23.1194	27.7434	27.0489	30.8725	19.5625	24.0002	54.6242	50.968	75.6708	22.3366	20.721	33.7977	2.17567e-07	4.4093e-06	yes
CC77DRAFT_1004088	CC77DRAFT_1004088	OAG26065	GO:0003674(molecular_function);GO:0005575(cellular_component);GO:0008150(biological_process)	00260(Glycine, serine and threonine metabolism)	K00108	EC:1.1.99.1	hypothetical protein CC77DRAFT_1004088 [Alternaria alternata]	48.2254	28.3697	49.251	70.6579	116.599	74.6031	146.589	126.291	102.773	137.65	164.605	96.5106	2.20773e-07	4.46591e-06	yes
CC77DRAFT_997642	CC77DRAFT_997642	OAG16318	GO:0003674(molecular_function);GO:0005575(cellular_component);GO:0008150(biological_process)	NA	NA	NA	hypothetical protein CC77DRAFT_997642 [Alternaria alternata]	11.8044	13.1664	10.1449	7.64882	6.03137	6.52965	19.3041	22.0454	21.8362	9.70804	6.22247	8.07765	2.25254e-07	4.54527e-06	yes
CC77DRAFT_1015408	CC77DRAFT_1015408	OAG26067	NA	NA	NA	NA	hypothetical protein CC77DRAFT_1015408 [Alternaria alternata]	0.749273	0.650456	0.540342	1.22324	0.688388	0.75848	4.00693	4.21711	2.6776	0.817446	2.10625	2.6131	2.25538e-07	4.54527e-06	yes
CC77DRAFT_510264	CC77DRAFT_510264	OAG24294	GO:0005739(mitochondrion);GO:0006828(manganese ion transport);GO:0016530(metallochaperone activity);GO:0030170(pyridoxal phosphate binding);GO:0031921(pyridoxal phosphate transport)	NA	NA	NA	mitochondrial carrier [Alternaria alternata]	68.7665	74.5592	67.126	41.0648	27.5755	27.4431	54.0929	62.0415	69.5503	17.7515	21.0616	38.6831	2.27192e-07	4.57007e-06	yes
CC77DRAFT_1091958	CC77DRAFT_1091958	OAG23777	GO:0003862(3-isopropylmalate dehydrogenase activity);GO:0005829(cytosol);GO:0006097(glyoxylate cycle);GO:0009098(leucine biosynthetic process);GO:0009405(pathogenesis);GO:0055114(oxidation-reduction process);GO:0097311(biofilm matrix)	00660(C5-Branched dibasic acid metabolism);00290(Valine, leucine and isoleucine biosynthesis)	K00052	EC:1.1.1.85	beta-isopropylmalate dehydrogenase [Alternaria alternata]	122.173	104.99	197.963	97.446	95.3535	93.1947	29.2783	33.9194	38.5884	39.9256	70.8508	129.153	2.28227e-07	4.58236e-06	yes
CC77DRAFT_1095330	CC77DRAFT_1095330	OAG19578	GO:0003674(molecular_function);GO:0005575(cellular_component);GO:0008150(biological_process)	00510(N-Glycan biosynthesis);00513(Various types of N-glycan biosynthesis);04141(Protein processing in endoplasmic reticulum)	K01230	EC:3.2.1.113	hypothetical protein CC77DRAFT_1095330 [Alternaria alternata]	115.651	22.9466	52.2811	6.28446	136.901	72.3961	16.2868	11.2186	9.7912	8.2889	3.2215	1.16969	2.28948e-07	4.58831e-06	yes
CC77DRAFT_945213	CC77DRAFT_945213	OAG15934	GO:0003674(molecular_function);GO:0005575(cellular_component);GO:0008150(biological_process)	NA	NA	NA	hypothetical protein CC77DRAFT_945213 [Alternaria alternata]	51.6708	38.4699	30.7826	41.8753	21.5843	22.1586	111.197	90.1711	61.5959	20.3937	24.8449	32.5219	2.33952e-07	4.6799e-06	yes
CC77DRAFT_559307	CC77DRAFT_559307	OAG14540	GO:0003674(molecular_function);GO:0005575(cellular_component);GO:0008150(biological_process)	NA	NA	NA	hypothetical protein CC77DRAFT_559307 [Alternaria alternata]	0.115101	0.220095	0.123517	0.060624	0.043336	0.128364	0.610515	0.756165	0.940686	0.159106	1.0011	1.28057	2.35196e-07	4.6961e-06	yes
CC77DRAFT_936281	CC77DRAFT_936281	OAG20285	GO:0008150(biological_process)	00053(Ascorbate and aldarate metabolism);00562(Inositol phosphate metabolism)	K00469	EC:1.13.99.1	hypothetical protein AA0117_g9821 [Alternaria alternata]	2.80612	2.31663	1.84422	1.62581	2.20101	2.32482	7.23543	5.84456	6.37523	1.4582	2.24555	3.13716	2.36152e-07	4.70647e-06	yes
CC77DRAFT_242431	CC77DRAFT_242431	OAG17924	GO:0005575(cellular_component);GO:0042438(melanin biosynthetic process)	00061(Fatty acid biosynthesis);01040(Biosynthesis of unsaturated fatty acids);00780(Biotin metabolism);00333(Prodigiosin biosyntheses)	K00059	EC:1.1.1.100	NAD(P)-binding protein [Alternaria alternata]	456.888	776.095	613.144	171.965	207.668	142.118	135.572	107.478	50.442	35.3701	265.296	166.083	2.50737e-07	4.98796e-06	yes
CC77DRAFT_1034160	CC77DRAFT_1034160	OAG16624	GO:0003674(molecular_function);GO:0005886(plasma membrane);GO:0008150(biological_process)	NA	NA	NA	stomatin family protein-like protein [Alternaria alternata]	217.12	311.83	347.44	1394.25	1051.7	1074.97	338.1	782.315	804.182	1189.23	1535.58	1113.46	2.53746e-07	5.03854e-06	yes
CC77DRAFT_1065023	CC77DRAFT_1065023	OAG16570	GO:0003824(catalytic activity);GO:0005737(cytoplasm);GO:0006569(tryptophan catabolic process);GO:0008152(metabolic process);GO:0009435(NAD biosynthetic process);GO:0030170(pyridoxal phosphate binding);GO:0030429(kynureninase activity)	00380(Tryptophan metabolism)	K01556	EC:3.7.1.3	kynureninase [Alternaria alternata]	10.4435	8.31085	29.8379	6.43824	4.31048	5.89161	98.4668	10.4751	16.8203	3.91675	5.29385	7.57619	2.58113e-07	5.11585e-06	yes
CC77DRAFT_1007963	CC77DRAFT_1007963	OAG21631	GO:0000175(3'-5'-exoribonuclease activity);GO:0005634(nucleus);GO:0034477(U6 snRNA 3'-end processing)	NA	NA	NA	hypothetical protein CC77DRAFT_1007963 [Alternaria alternata]	48.5981	61.8982	72.7952	140.437	167.518	134.364	45.7747	62.0661	75.7627	91.6863	123.742	93.4846	2.63191e-07	5.20694e-06	yes
CC77DRAFT_1031628	CC77DRAFT_1031628	OAG20432	GO:0004471(malate dehydrogenase (decarboxylating) (NAD+) activity);GO:0005739(mitochondrion);GO:0005829(cytosol);GO:0006090(pyruvate metabolic process);GO:0006108(malate metabolic process);GO:0006520(cellular amino acid metabolic process);GO:0046872(metal ion binding);GO:0051287(NAD binding);GO:0055114(oxidation-reduction process)	00620(Pyruvate metabolism)	K00027	EC:1.1.1.38	hypothetical protein CC77DRAFT_1031628 [Alternaria alternata]	35.0085	21.492	14.6661	13.698	24.2797	19.9933	75.1868	68.8623	96.0102	56.8191	27.4255	15.3394	2.66722e-07	5.26716e-06	yes
CC77DRAFT_263310	CC77DRAFT_263310	OAG17564	NA	NA	NA	NA	hypothetical protein CC77DRAFT_263310 [Alternaria alternata]	1139.61	1047.28	1276.03	1252.17	816.232	1214.35	4262.14	4166.83	3554.79	3037.07	2692.84	1907.29	2.7131e-07	5.34797e-06	yes
CC77DRAFT_1021879	CC77DRAFT_1021879	OAG19043	GO:0005575(cellular_component);GO:0008152(metabolic process);GO:0016491(oxidoreductase activity)	00240(Pyrimidine metabolism);00260(Glycine, serine and threonine metabolism)	K16066	EC:1.1.1.381;EC:1.1.1.-	NAD(P)-binding protein [Alternaria alternata]	201.948	102.652	75.7446	62.4318	79.7589	58.5187	236.117	299.209	281.797	155.645	253.972	162.087	2.7261e-07	5.36381e-06	yes
CC77DRAFT_943508	CC77DRAFT_943508	OAG16854	NA	NA	NA	NA	hypothetical protein CC77DRAFT_943508 [Alternaria alternata]	4.19738	7.82332	5.19552	1.0822	1.78098	2.1474	1.59403	1.81031	1.49592	1.48634	1.38509	2.16005	2.75812e-07	5.41695e-06	yes
CC77DRAFT_1057398	CC77DRAFT_1057398	OAG25630	GO:0004596(peptide alpha-N-acetyltransferase activity);GO:0006474(N-terminal protein amino acid acetylation);GO:0031248(protein acetyltransferase complex)	NA	NA	NA	acyl-CoA N-acyltransferase [Alternaria alternata]	65.1439	46.8694	75.8213	316.253	87.9642	99.2692	15.1239	50.8147	33.2091	13.7771	33.8258	48.8184	2.7695e-07	5.42943e-06	yes
CC77DRAFT_1093527	CC77DRAFT_1093527	OAG22062	GO:0003674(molecular_function);GO:0005575(cellular_component);GO:0008150(biological_process)	00230(Purine metabolism)	K11788	EC:6.3.4.13;EC:6.3.3.1	HET-domain-containing protein [Alternaria alternata]	8.90791	8.82733	9.326	26.6761	21.4086	12.0034	5.92176	6.48194	6.73391	8.71892	8.02481	9.82223	2.82664e-07	5.5314e-06	yes
CC77DRAFT_1022808	CC77DRAFT_1022808	OAG17928	GO:0005634(nucleus);GO:0005829(cytosol);GO:0016788(hydrolase activity, acting on ester bonds);GO:0046215(siderophore catabolic process)	NA	NA	NA	DUF1749-domain-containing protein [Alternaria alternata]	17.0401	15.2966	14.8139	21.7028	25.3773	22.8912	9.03561	7.72227	6.3195	10.7811	11.7323	14.1809	2.92672e-07	5.71689e-06	yes
CC77DRAFT_945423	CC77DRAFT_945423	OAG15977	GO:0005575(cellular_component);GO:0042438(melanin biosynthetic process)	NA	NA	NA	scytalone dehydratase [Alternaria alternata]	688.07	1083.17	997.208	279.96	283.55	208.586	227.503	182.451	74.5836	57.268	392.631	257.763	2.94674e-07	5.74561e-06	yes
CC77DRAFT_867889	CC77DRAFT_867889	OAG21314	GO:0004134(4-alpha-glucanotransferase activity);GO:0004135(amylo-alpha-1,6-glucosidase activity);GO:0005634(nucleus);GO:0005737(cytoplasm);GO:0005980(glycogen catabolic process)	00500(Starch and sucrose metabolism)	K01196	EC:2.4.1.25;EC:3.2.1.33	glycogen debranching enzyme [Alternaria alternata]	11.0296	9.53496	8.79375	9.19125	11.1899	9.85487	20.7005	21.327	29.0544	15.5506	10.7931	9.28447	2.9617e-07	5.76438e-06	yes
CC77DRAFT_1092557	CC77DRAFT_1092557	OAG23182	NA	NA	NA	NA	hypothetical protein AA0114_g8755 [Alternaria tenuissima]	2.80495	2.28186	2.32698	4.97925	4.0212	4.73343	11.5162	10.612	6.09565	6.39864	7.93155	13.6649	3.0316e-07	5.88179e-06	yes
CC77DRAFT_1029425	CC77DRAFT_1029425	OAG23478	GO:0016709(oxidoreductase activity, acting on paired donors, with incorporation or reduction of molecular oxygen, NAD(P)H as one donor, and incorporation of one atom of oxygen);GO:0020037(heme binding);GO:0043231(intracellular membrane-bounded organelle);GO:0044281(small molecule metabolic process);GO:0044550(secondary metabolite biosynthetic process)	NA	NA	NA	cytochrome P450 [Alternaria alternata]	576.965	779.854	447.798	308.016	417.422	298.732	153.67	111.715	87.14	78.1487	256.542	265.226	3.03774e-07	5.88179e-06	yes
CC77DRAFT_933980	CC77DRAFT_933980	OAG21323	GO:0000166(nucleotide binding);GO:0003676(nucleic acid binding);GO:0003723(RNA binding);GO:0005575(cellular_component);GO:0008150(biological_process)	NA	NA	NA	hypothetical protein AA0115_g11059 [Alternaria tenuissima]	22.2498	21.7897	26.5657	32.6663	32.7686	30.8524	76.0957	60.8178	51.0589	27.4623	28.5587	42.5671	3.03836e-07	5.88179e-06	yes
CC77DRAFT_1021269	CC77DRAFT_1021269	OAG19929	GO:0005634(nucleus);GO:0005829(cytosol);GO:0008152(metabolic process);GO:0016787(hydrolase activity)	00254(Aflatoxin biosynthesis)	K17648	EC:3.1.1.94	alpha/beta-hydrolase [Alternaria alternata]	5.90254	3.71415	10.5446	5.38095	9.7054	6.63048	1.20659	1.54475	1.32457	3.48442	5.77284	2.25671	3.12155e-07	6.03202e-06	yes
CC77DRAFT_642280	CC77DRAFT_642280	OAG23991	GO:0005351(carbohydrate:proton symporter activity);GO:0005355(glucose transmembrane transporter activity);GO:0005887(integral component of plasma membrane);GO:0046323(glucose import)	NA	NA	NA	general substrate transporter [Alternaria alternata]	79.8773	146.209	139.683	183.958	369.597	260.638	44.9504	78.8045	59.7656	201.151	237.2	134.586	3.13318e-07	6.04368e-06	yes
CC77DRAFT_284005	CC77DRAFT_284005	OAG17251	NA	NA	NA	NA	hypothetical protein CC77DRAFT_284005 [Alternaria alternata]	37.618	38.1456	26.8359	17.6335	22.262	21.0949	60.6933	69.4278	77.9474	62.7341	36.9445	25.5074	3.15654e-07	6.07789e-06	yes
CC77DRAFT_1016180	CC77DRAFT_1016180	OAG25195	GO:0005351(carbohydrate:proton symporter activity);GO:0005355(glucose transmembrane transporter activity);GO:0005887(integral component of plasma membrane);GO:0046323(glucose import)	00010(Glycolysis / Gluconeogenesis);00020(Citrate cycle (TCA cycle));00620(Pyruvate metabolism);00630(Glyoxylate and dicarboxylate metabolism);00640(Propanoate metabolism);00260(Glycine, serine and threonine metabolism);00280(Valine, leucine and isoleucine degradation)	K00382	EC:1.8.1.4	general substrate transporter [Alternaria alternata]	6.46342	5.48443	5.79106	5.75086	5.79499	5.36774	17.2875	12.8046	13.6544	4.07476	5.8476	7.2786	3.16478e-07	6.08291e-06	yes
CC77DRAFT_925322	CC77DRAFT_925322	OAG26066	GO:0003674(molecular_function);GO:0005575(cellular_component);GO:0008150(biological_process)	NA	NA	NA	alpha/beta-hydrolase [Alternaria alternata]	109.685	51.1185	77.6808	107.291	136.885	96.1118	286.107	232.471	184.495	204.18	237.758	178.578	3.28507e-07	6.3029e-06	yes
CC77DRAFT_1017639	CC77DRAFT_1017639	OAG24019	GO:0003674(molecular_function);GO:0005575(cellular_component);GO:0008150(biological_process)	NA	NA	NA	hypothetical protein AALT_g4858 [Alternaria alternata]	14.7165	16.8449	14.8227	7.07945	9.87473	9.34473	22.0278	26.7569	18.9621	8.5736	7.21602	9.66465	3.35906e-07	6.43342e-06	yes
CC77DRAFT_1006118	CC77DRAFT_1006118	OAG23907	GO:0000151(ubiquitin ligase complex);GO:0004842(ubiquitin-protein transferase activity);GO:0016567(protein ubiquitination)	04141(Protein processing in endoplasmic reticulum);04120(Ubiquitin mediated proteolysis)	K09561	EC:2.3.2.27	U-box domain-containing protein [Alternaria alternata]	95.4209	64.3989	91.2762	53.7398	53.4703	41.3787	27.3871	27.2545	26.1746	25.9334	40.0661	56.3845	3.36942e-07	6.44186e-06	yes
CC77DRAFT_903589	CC77DRAFT_903589	OAG19027	GO:0005215(transporter activity);GO:0016020(membrane);GO:0016021(integral component of membrane);GO:0022857(transmembrane transporter activity);GO:0055085(transmembrane transport)	NA	NA	NA	hypothetical protein AA0115_g7784 [Alternaria tenuissima]	4.93374	3.10708	3.16806	7.33528	21.2527	16.1089	4.34946	5.98384	6.84854	17.0521	16.6662	8.63379	3.38196e-07	6.4544e-06	yes
CC77DRAFT_993348	CC77DRAFT_993348	OAG18043	GO:0003674(molecular_function);GO:0016021(integral component of membrane);GO:0055085(transmembrane transport)	NA	NA	NA	Efflux pump [Alternaria tenuissima]	49.3227	54.0234	40.9859	11.6946	18.5226	21.5656	23.6267	9.44624	9.09894	21.6633	22.5268	16.678	3.39307e-07	6.46419e-06	yes
CC77DRAFT_1024573	CC77DRAFT_1024573	OAG16141	GO:0000324(fungal-type vacuole);GO:0003959(NADPH dehydrogenase activity);GO:0005496(steroid binding);GO:0008202(steroid metabolic process);GO:0009986(cell surface);GO:0010181(FMN binding);GO:0030446(hyphal cell wall);GO:0035837(ergot alkaloid biosynthetic process);GO:0042562(hormone binding);GO:0055114(oxidation-reduction process)	NA	NA	NA	FMN-linked oxidoreductase [Alternaria alternata]	5.85275	11.805	8.64404	3.1245	2.07524	2.68631	6.42956	3.88474	6.41477	1.2582	1.4312	3.3368	3.41747e-07	6.4992e-06	yes
CC77DRAFT_1071274	CC77DRAFT_1071274	OAG20433	NA	NA	NA	NA	hypothetical protein CC77DRAFT_1071274 [Alternaria alternata]	2.58746	1.22527	1.41384	1.21395	1.86154	2.25849	6.29211	7.00335	8.26846	4.03576	2.25839	1.36113	3.42853e-07	6.50879e-06	yes
CC77DRAFT_1005446	CC77DRAFT_1005446	OAG24441	GO:0003674(molecular_function);GO:0005575(cellular_component);GO:0008150(biological_process)	NA	NA	NA	NAD(P)-binding protein [Alternaria alternata]	10.646	11.1531	9.88476	12.6214	15.5557	12.8429	45.3418	42.3268	47.7989	93.0488	26.4238	13.8471	3.54039e-07	6.70935e-06	yes
CC77DRAFT_152766	CC77DRAFT_152766	OAG19242	NA	NA	NA	NA	hypothetical protein CC77DRAFT_152766 [Alternaria alternata]	2.02873	3.17901	2.72105	1.33199	1.06697	1.225	6.45459	3.23133	6.07079	1.23385	1.26024	1.2161	3.61417e-07	6.83718e-06	yes
CC77DRAFT_408422	CC77DRAFT_408422	OAG15966	GO:0005254(chloride channel activity);GO:0005887(integral component of plasma membrane);GO:0015106(bicarbonate transmembrane transporter activity);GO:0015116(sulfate transmembrane transporter activity);GO:0015301(anion:anion antiporter activity);GO:0015701(bicarbonate transport);GO:0019531(oxalate transmembrane transporter activity);GO:0042391(regulation of membrane potential);GO:0051453(regulati…	NA	NA	NA	sulfate permease 2 [Alternaria alternata]	7.58256	5.87713	13.0566	7.62849	18.0621	11.9261	2.20982	2.68474	3.55945	1.6033	4.79794	4.67012	3.76758e-07	7.11493e-06	yes
CC77DRAFT_307640	CC77DRAFT_307640	OAG25235	GO:0005215(transporter activity);GO:0016021(integral component of membrane);GO:0055085(transmembrane transport)	NA	NA	NA	MFS general substrate transporter [Alternaria alternata]	17.4851	18.9066	15.164	12.7693	13.258	14.4667	28.8349	29.5892	47.9968	18.5758	14.5941	13.7088	3.83975e-07	7.23035e-06	yes
CC77DRAFT_948008	CC77DRAFT_948008	OAG14914	NA	NA	NA	NA	hypothetical protein AA0111_g11296 [Alternaria arborescens]	0.186649	0.749385	0.276939	0	2.22422	0.393581	8.55039	26.1683	8.76841	33.6838	1.02793	6.76756	3.84209e-07	7.23035e-06	yes
CC77DRAFT_1063026	CC77DRAFT_1063026	OAG19109	GO:0003676(nucleic acid binding);GO:0005575(cellular_component);GO:0042243(asexual spore wall assembly);GO:0043936(asexual sporulation resulting in formation of a cellular spore);GO:0043945(positive regulation of asexual sporulation resulting in formation of a cellular spore);GO:0060237(regulation of fungal-type cell wall organization)	04111(Cell cycle - yeast)	K09202	NA	BTE binding protein 4 [Alternaria alternata]	75.7986	83.151	84.4978	106.103	149.444	141.577	35.7942	36.6206	41.6443	45.8782	103.788	84.7784	3.87028e-07	7.26932e-06	yes
CC77DRAFT_1015391	CC77DRAFT_1015391	OAG26050	GO:0003824(catalytic activity);GO:0005575(cellular_component);GO:0008152(metabolic process)	NA	NA	NA	midasin [Alternaria alternata]	25.2188	29.0746	21.9072	15.4658	16.5278	14.7739	16.0758	21.8077	36.6071	7.28898	7.16852	9.94435	3.87625e-07	7.26932e-06	yes
CC77DRAFT_938185	CC77DRAFT_938185	OAG19556	GO:0005575(cellular_component)	00562(Inositol phosphate metabolism);04070(Phosphatidylinositol signaling system)	K01110	EC:3.1.3.16;EC:3.1.3.48	hypothetical protein CC77DRAFT_938185, partial [Alternaria alternata]	37.571	38.9061	31.3715	24.4094	22.2369	22.0902	49.3003	49.9858	57.1356	24.8035	18.866	26.64	3.99491e-07	7.47885e-06	yes
CC77DRAFT_935599	CC77DRAFT_935599	OAG20783	GO:0004185(serine-type carboxypeptidase activity);GO:0051603(proteolysis involved in cellular protein catabolic process)	NA	NA	NA	alpha/beta-hydrolase [Alternaria alternata]	22.4985	10.7243	21.6775	23.3698	25.2851	28.7791	73.5149	54.7237	62.4706	47.0695	57.6926	22.7712	4.04717e-07	7.55962e-06	yes
CC77DRAFT_1062865	CC77DRAFT_1062865	OAG18947	GO:0000981(RNA polymerase II transcription factor activity, sequence-specific DNA binding);GO:0003677(DNA binding);GO:0005634(nucleus);GO:0006351(transcription, DNA-templated);GO:0006355(regulation of transcription, DNA-templated);GO:0008270(zinc ion binding)	NA	NA	NA	hypothetical protein CC77DRAFT_1062865 [Alternaria alternata]	6.52721	6.35207	7.85053	8.95893	17.9786	15.3172	3.67804	4.31808	4.58676	8.25403	8.28957	6.41043	4.05204e-07	7.55962e-06	yes
CC77DRAFT_1015771	CC77DRAFT_1015771	OAG26479	GO:0005737(cytoplasm);GO:0016491(oxidoreductase activity);GO:0050660(flavin adenine dinucleotide binding);GO:0055114(oxidation-reduction process)	NA	NA	NA	FAD/NAD(P)-binding domain-containing protein [Alternaria alternata]	28.1569	39.9689	25.2672	61.1651	37.7017	24.5209	18.7133	10.1828	10.2665	6.65557	11.6209	16.9675	4.07678e-07	7.59265e-06	yes
CC77DRAFT_1025542	CC77DRAFT_1025542	OAG14642	GO:0005575(cellular_component);GO:0008152(metabolic process);GO:0016491(oxidoreductase activity);GO:0071949(FAD binding)	NA	NA	NA	FAD/NAD(P)-binding domain-containing protein [Alternaria alternata]	8.75104	13.4424	9.78678	3.74436	4.4372	4.41365	3.41831	2.27596	1.65314	2.49132	6.70371	4.71573	4.13705e-07	7.69165e-06	yes
CC77DRAFT_530112	CC77DRAFT_530112	OAG24539	NA	NA	NA	NA	hypothetical protein CC77DRAFT_530112 [Alternaria alternata]	8.85907	12.3402	9.63684	11.219	8.95187	6.6683	21.6627	36.4501	48.8989	10.9902	9.2217	24.3683	4.16671e-07	7.73346e-06	yes
CC77DRAFT_1018020	CC77DRAFT_1018020	OAG23192	GO:0005737(cytoplasm);GO:0008757(S-adenosylmethionine-dependent methyltransferase activity);GO:0032259(methylation)	NA	NA	NA	S-adenosyl-L-methionine-dependent methyltransferase [Alternaria alternata]	47.465	37.8539	24.2647	14.1272	4.13357	8.05796	20.0812	15.6336	11.7304	14.2603	8.982	12.8524	4.43687e-07	8.22076e-06	yes
CC77DRAFT_949932	CC77DRAFT_949932	OAG13885	GO:0003674(molecular_function);GO:0008150(biological_process)	NA	NA	NA	PR-1-like protein [Alternaria alternata]	2.23688	2.34282	1.92621	1.49284	1.02798	1.18972	5.42904	9.04099	7.03592	7.52659	2.12053	2.71338	4.48949e-07	8.30401e-06	yes
CC77DRAFT_1018892	CC77DRAFT_1018892	OAG21895	GO:0005634(nucleus);GO:0005829(cytosol);GO:0016491(oxidoreductase activity);GO:0055114(oxidation-reduction process)	00010(Glycolysis / Gluconeogenesis);00040(Pentose and glucuronate interconversions);00561(Glycerolipid metabolism)	K00002	EC:1.1.1.2	Aldo/keto reductase [Alternaria alternata]	10.1826	11.1545	13.8956	27.515	11.6996	14.6845	17.7702	21.8167	18.5892	73.2008	53.7383	20.8927	4.53932e-07	8.38184e-06	yes
CC77DRAFT_987206	CC77DRAFT_987206	OAG21702	NA	NA	NA	NA	hypothetical protein CC77DRAFT_987206 [Alternaria alternata]	26.36	26.806	22.3756	22.9741	19.8026	24.1521	47.1518	45.783	49.3989	16.7274	20.2481	21.3659	4.55336e-07	8.39342e-06	yes
CC77DRAFT_1059531	CC77DRAFT_1059531	OAG22646	GO:0001013(RNA polymerase I regulatory region DNA binding);GO:0001179(RNA polymerase I transcription factor binding);GO:0042790(nucleolar large rRNA transcription by RNA polymerase I);GO:0070860(RNA polymerase I core factor complex)	NA	NA	NA	hypothetical protein AA0117_g2763 [Alternaria alternata]	9.321	12.9803	10.6193	2.36495	2.80316	2.64529	5.71174	1.89505	1.25561	2.51299	2.86382	3.0004	4.62288e-07	8.50704e-06	yes
ENSRNAG049922464	Fungi_U3	ENSRNAT049922464	NA	NA	NA	NA		3.91501	1.33051	1.62652	14.5106	17.5926	7.9898	3.49124	2.52832	3.53639	5.00854	9.24604	14.0593	4.70269e-07	8.63919e-06	yes
CC77DRAFT_493631	CC77DRAFT_493631	OAG14804	GO:0003824(catalytic activity);GO:0005506(iron ion binding);GO:0005575(cellular_component);GO:0009055(electron transfer activity);GO:0016705(oxidoreductase activity, acting on paired donors, with incorporation or reduction of molecular oxygen);GO:0020037(heme binding);GO:0045461(sterigmatocystin biosynthetic process);GO:0055114(oxidation-reduction process)	02010(ABC transporters)	K05658	EC:3.6.3.44	cytochrome P450 monooxygenase-like protein [Alternaria alternata]	1.6272	1.37497	1.50627	3.16002	1.35974	0.915293	2.22072	2.05052	2.11721	9.38826	4.61259	4.6706	4.84114e-07	8.87844e-06	yes
CC77DRAFT_1058971	CC77DRAFT_1058971	OAG23251	NA	NA	NA	NA	hypothetical protein AA0120_g2432 [Alternaria tenuissima]	1.77392	1.68156	1.98839	5.31112	3.28687	2.39703	0.658488	0.651742	0.640555	0.816271	1.45671	1.20401	4.89288e-07	8.95812e-06	yes
CC77DRAFT_1010481	CC77DRAFT_1010481	OAG18544	GO:0003674(molecular_function);GO:0016021(integral component of membrane);GO:0055085(transmembrane transport)	NA	NA	NA	MFS general substrate transporter [Alternaria alternata]	2.69796	3.92476	3.15295	2.6602	1.56632	2.795	11.3346	6.26992	11.4794	6.60342	2.82057	3.8962	4.98821e-07	9.11719e-06	yes
CC77DRAFT_735305	CC77DRAFT_735305	OAG22557	GO:0003824(catalytic activity);GO:0005575(cellular_component);GO:0008150(biological_process)	NA	NA	NA	protein serine/threonine phosphatase 2C [Alternaria alternata]	27.3155	29.8397	20.6634	22.1045	18.4037	21.0878	54.183	50.8575	45.5099	21.9942	21.2386	24.4602	5.012e-07	9.14521e-06	yes
CC77DRAFT_1062991	CC77DRAFT_1062991	OAG19075	GO:0005575(cellular_component);GO:0008152(metabolic process);GO:0016491(oxidoreductase activity)	00350(Tyrosine metabolism)	K00505	EC:1.14.18.1	Di-copper centre-containing protein [Alternaria alternata]	3.74945	1.26911	1.96007	2.11158	5.4599	3.20334	0.559059	0.866313	0.349906	0.549219	1.12974	0.258183	5.03643e-07	9.17221e-06	yes
CC77DRAFT_936565	CC77DRAFT_936565	OAG20409	GO:0005575(cellular_component);GO:0008150(biological_process);GO:0009405(pathogenesis);GO:0030437(ascospore formation)	00010(Glycolysis / Gluconeogenesis);00071(Fatty acid degradation);00350(Tyrosine metabolism)	K13953	EC:1.1.1.1	alcohol dehydrogenase [Alternaria alternata]	7.39956	2.27935	2.83665	0.839999	3.40565	2.01712	10.9477	9.60693	15.6901	11.2967	20.7789	7.29093	5.04378e-07	9.17221e-06	yes
CC77DRAFT_1059098	CC77DRAFT_1059098	OAG23398	GO:0003674(molecular_function);GO:0005575(cellular_component);GO:0008150(biological_process)	NA	NA	NA	hypothetical protein CC77DRAFT_1059098 [Alternaria alternata]	2.01896	1.63976	3.38409	0.994449	1.50254	1.08299	0.629391	0.562031	0.463584	0.485585	0.562876	1.17825	5.09312e-07	9.24636e-06	yes
CC77DRAFT_1024844	CC77DRAFT_1024844	OAG15481	NA	NA	NA	NA	hypothetical protein CC77DRAFT_1024844 [Alternaria alternata]	0.341594	0.45351	0.306062	0.07511	0.21787	0.080518	0.991132	1.96275	2.55909	1.68279	0.816238	0.361	5.11135e-07	9.2639e-06	yes
CC77DRAFT_156361	CC77DRAFT_156361	OAG19291	GO:0003674(molecular_function);GO:0005575(cellular_component)	NA	NA	NA	hypothetical protein CC77DRAFT_156361 [Alternaria alternata]	14.2648	8.17868	12.0239	41.2767	31.5187	29.3562	11.8569	13.7107	11.343	14.5202	28.1586	35.2226	5.31015e-07	9.60808e-06	yes
CC77DRAFT_1050204	CC77DRAFT_1050204	OAG20838	GO:0005575(cellular_component);GO:0008152(metabolic process);GO:0016624(oxidoreductase activity, acting on the aldehyde or oxo group of donors, disulfide as acceptor)	00640(Propanoate metabolism);00280(Valine, leucine and isoleucine degradation)	K00166	EC:1.2.4.4	hypothetical protein CC77DRAFT_1050204 [Alternaria alternata]	67.8679	81.794	73.119	30.8007	22.2181	39.0314	100.493	54.7828	55.3713	34.1366	29.0129	37.2017	5.52834e-07	9.98614e-06	yes
CC77DRAFT_1056562	CC77DRAFT_1056562	OAG26493	NA	NA	NA	NA	hypothetical protein CC77DRAFT_1056562 [Alternaria alternata]	6.29844	5.16498	4.58927	2.5659	4.08225	3.80496	1.27526	1.67193	1.85848	2.20788	1.45552	2.15868	5.5646e-07	1.00349e-05	yes
CC77DRAFT_1091162	CC77DRAFT_1091162	OAG24200	GO:0003674(molecular_function);GO:0005575(cellular_component);GO:0008150(biological_process)	03010(Ribosome)	K02920	NA	hypothetical protein CC77DRAFT_1091162 [Alternaria alternata]	8.84723	4.82843	8.59487	14.0749	18.8298	13.196	5.94855	4.82977	5.22718	3.76393	5.38643	5.76031	5.6153e-07	1.01094e-05	yes
CC77DRAFT_733949	CC77DRAFT_733949	OAG22516	GO:0003674(molecular_function);GO:0005575(cellular_component);GO:0008150(biological_process)	NA	NA	NA	hypothetical protein CC77DRAFT_733949 [Alternaria alternata]	34.9022	20.3613	20.1237	15.9748	13.0598	20.9774	79.0371	94.8705	80.9438	127.281	31.9791	23.1727	5.75223e-07	1.03387e-05	yes
CC77DRAFT_1022947	CC77DRAFT_1022947	OAG17419	GO:0005575(cellular_component);GO:0006679(glucosylceramide biosynthetic process);GO:0007009(plasma membrane organization);GO:0009405(pathogenesis);GO:0016705(oxidoreductase activity, acting on paired donors, with incorporation or reduction of molecular oxygen);GO:0020037(heme binding)	NA	NA	NA	delta 8-(E)-sphingolipid desaturase [Alternaria alternata]	11.5943	8.83467	9.71281	6.74402	8.51672	6.87472	23.869	18.1236	20.2709	11.3253	10.9413	8.77891	5.87133e-07	1.05352e-05	yes
CC77DRAFT_981232	CC77DRAFT_981232	OAG24286	GO:0003962(cystathionine gamma-synthase activity);GO:0005634(nucleus);GO:0005829(cytosol);GO:0006555(methionine metabolic process);GO:0030170(pyridoxal phosphate binding)	00920(Sulfur metabolism);00270(Cysteine and methionine metabolism);00450(Selenocompound metabolism)	K01739	EC:2.5.1.48	cystathionine gamma-synthase [Alternaria alternata]	29.0903	23.7109	44.166	22.4792	14.9667	15.1068	6.5646	4.86637	4.91746	4.14581	14.2761	24.5656	5.89355e-07	1.05576e-05	yes
CC77DRAFT_1013499	CC77DRAFT_1013499	OAG14942	GO:0005575(cellular_component);GO:0016491(oxidoreductase activity);GO:0055114(oxidation-reduction process)	00562(Inositol phosphate metabolism)	K00010	EC:1.1.1.18;EC:1.1.1.369	hypothetical protein CC77DRAFT_1013499 [Alternaria alternata]	7.43183	8.40559	7.51206	2.54874	4.045	3.01618	2.01821	1.5801	0.719754	0.859833	3.81308	2.16481	5.97949e-07	1.06938e-05	yes
CC77DRAFT_1037332	CC77DRAFT_1037332	OAG25119	GO:0003674(molecular_function);GO:0016021(integral component of membrane);GO:0055085(transmembrane transport)	NA	NA	NA	hypothetical protein AA0120_g8231 [Alternaria tenuissima]	23.4252	44.6237	25.1584	46.554	34.732	27.9047	91.966	55.6291	211.044	72.2494	87.1924	72.9225	6.01528e-07	1.074e-05	yes
CC77DRAFT_1062618	CC77DRAFT_1062618	OAG19477	NA	NA	NA	NA	hypothetical protein CC77DRAFT_1062618 [Alternaria alternata]	17.4377	17.0833	17.0263	51.5106	52.5838	32.4309	13.182	14.5984	12.244	30.4669	46.0692	19.9705	6.09402e-07	1.08479e-05	yes
CC77DRAFT_648286	CC77DRAFT_648286	OAG24112	GO:0003674(molecular_function);GO:0005575(cellular_component);GO:0008150(biological_process)	NA	NA	NA	hypothetical protein CC77DRAFT_648286 [Alternaria alternata]	40.5977	42.5705	44.9839	14.5899	12.4682	14.7375	20.8818	24.2263	27.9309	9.08722	17.6152	25.168	6.09579e-07	1.08479e-05	yes
CC77DRAFT_1047406	CC77DRAFT_1047406	OAG23548	GO:0003674(molecular_function);GO:0005575(cellular_component);GO:0008150(biological_process)	NA	NA	NA	hypothetical protein CC77DRAFT_1047406 [Alternaria alternata]	7.52034	7.44576	5.84126	4.0761	9.86402	7.8866	23.1965	28.7269	40.9155	43.1434	12.4652	8.57745	6.189e-07	1.09957e-05	yes
CC77DRAFT_1021765	CC77DRAFT_1021765	OAG18897	GO:0005575(cellular_component);GO:0008152(metabolic process);GO:0016491(oxidoreductase activity)	00040(Pentose and glucuronate interconversions)	K17738	EC:1.1.1.250	vitamin h transporter [Alternaria alternata]	5.50145	3.23162	3.65815	9.06383	33.3026	17.4801	4.80588	5.08117	3.71774	16.151	11.8555	4.46242	6.21671e-07	1.10268e-05	yes
CC77DRAFT_925110	CC77DRAFT_925110	OAG25677	GO:0004604(phosphoadenylyl-sulfate reductase (thioredoxin) activity);GO:0005634(nucleus);GO:0005829(cytosol);GO:0009086(methionine biosynthetic process);GO:0019344(cysteine biosynthetic process);GO:0019379(sulfate assimilation, phosphoadenylyl sulfate reduction by phosphoadenylyl-sulfate reductase (thioredoxin));GO:0035690(cellular response to drug)	00920(Sulfur metabolism)	K00390	EC:1.8.4.8;EC:1.8.4.10	phosphoadenosine phosphosulfate reductase [Alternaria alternata]	586.888	504.858	524.596	268.279	524.643	475.239	194.367	78.2608	78.8421	153.796	330.514	221.546	6.31613e-07	1.11847e-05	yes
CC77DRAFT_157201	CC77DRAFT_157201	OAG19310	GO:0003674(molecular_function);GO:0005575(cellular_component);GO:0008150(biological_process)	NA	NA	NA	hypothetical protein CC77DRAFT_157201 [Alternaria alternata]	35.8303	47.7547	35.3628	23.8717	15.1789	22.365	49.4487	56.072	69.2345	17.174	21.9255	34.2972	6.38163e-07	1.12822e-05	yes
CC77DRAFT_1021945	CC77DRAFT_1021945	OAG19116	GO:0016787(hydrolase activity)	NA	NA	NA	alpha/beta-hydrolase [Alternaria alternata]	43.5497	82.0589	71.3704	20.0479	27.4043	14.0127	13.1505	10.7958	5.27386	4.61276	38.5275	20.2465	6.68109e-07	1.17923e-05	yes
CC77DRAFT_1061325	CC77DRAFT_1061325	OAG20750	GO:0005575(cellular_component)	NA	NA	NA	NAD(P)-binding protein [Alternaria alternata]	0	0	0	0.217842	0	0.068663	1.81517	0.205905	0.06481	0.389288	0.683968	1.13545	6.90388e-07	1.21657e-05	yes
CC77DRAFT_1034003	CC77DRAFT_1034003	OAG17019	NA	NA	NA	NA	hypothetical protein CC77DRAFT_1034003 [Alternaria alternata]	1609.91	1525.88	1157.04	843.975	822.205	774.823	3271.84	2644.01	2194.75	1460.02	1030.42	798.751	6.93471e-07	1.22001e-05	yes
CC77DRAFT_939493	CC77DRAFT_939493	OAG18754	GO:0000139(Golgi membrane);GO:0006487(protein N-linked glycosylation);GO:0016758(transferase activity, transferring hexosyl groups)	NA	NA	NA	hypothetical protein CC77DRAFT_939493 [Alternaria alternata]	69.4706	68.6325	67.2536	49.1979	43.8856	40.9814	104.819	104.66	89.5419	30.0131	37.2617	56.7499	7.05601e-07	1.23933e-05	yes
CC77DRAFT_1023798	CC77DRAFT_1023798	OAG16436	GO:0006820(anion transport);GO:0016021(integral component of membrane);GO:0022857(transmembrane transporter activity);GO:0055085(transmembrane transport)	NA	NA	NA	pantothenate transporter liz1 [Alternaria alternata]	48.309	32.3264	53.2818	58.2237	144.917	93.1274	25.4079	29.2988	28.7796	60.3311	47.5862	28.8831	7.16879e-07	1.2571e-05	yes
CC77DRAFT_1019142	CC77DRAFT_1019142	OAG22136	NA	NA	NA	NA	hypothetical protein CC77DRAFT_1019142 [Alternaria alternata]	22.3882	22.9222	25.0862	21.3706	89.1269	55.0804	5.22553	12.857	4.26525	42.2957	28.7822	14.5274	7.47094e-07	1.30796e-05	yes
CC77DRAFT_1041808	CC77DRAFT_1041808	OAG19148	GO:0005506(iron ion binding);GO:0005575(cellular_component);GO:0008202(steroid metabolic process);GO:0009055(electron transfer activity);GO:0016491(oxidoreductase activity);GO:0016705(oxidoreductase activity, acting on paired donors, with incorporation or reduction of molecular oxygen);GO:0020037(heme binding);GO:0055114(oxidation-reduction process)	04139(Mitophagy - yeast)	K11644	NA	cytochrome P450 [Alternaria alternata]	10.6554	9.97761	9.64329	5.81111	6.652	6.46161	22.9067	16.1616	16.9272	10.232	12.1255	10.3403	7.55412e-07	1.32038e-05	yes
CC77DRAFT_1024225	CC77DRAFT_1024225	OAG16343	NA	NA	NA	NA	hypothetical protein CC77DRAFT_1024225 [Alternaria alternata]	43.38	54.3495	31.6859	26.0555	38.4199	49.8344	152.932	146.429	134.583	167.383	79.175	37.1522	7.81117e-07	1.36311e-05	yes
CC77DRAFT_660571	CC77DRAFT_660571	OAG24167	GO:0003674(molecular_function);GO:0005575(cellular_component)	NA	NA	NA	hypothetical protein CC77DRAFT_660571 [Alternaria alternata]	9.49118	9.04696	9.36957	7.21571	6.38843	10.0863	18.162	19.6215	13.1061	14.5611	39.6093	24.4261	7.8566e-07	1.36882e-05	yes
CC77DRAFT_1004449	CC77DRAFT_1004449	OAG26510	NA	NA	NA	NA	hypothetical protein CC77DRAFT_1004449 [Alternaria alternata]	523.118	188.281	246.225	280.546	155.028	238.22	1032.73	856.692	712.396	434.367	414.826	293.614	7.93402e-07	1.38008e-05	yes
CC77DRAFT_1027344	CC77DRAFT_1027344	OAG26269	NA	NA	NA	NA	hypothetical protein CC77DRAFT_1027344 [Alternaria alternata]	2.94507	7.03327	6.15085	2.20773	0.644685	2.19517	9.82402	15.1462	13.5703	9.30237	4.65622	2.98834	8.21032e-07	1.42585e-05	yes
CC77DRAFT_1057376	CC77DRAFT_1057376	OAG25607	NA	NA	NA	NA	hypothetical protein CC77DRAFT_1057376 [Alternaria alternata]	6.94456	6.14485	6.41524	7.77733	7.04758	5.08677	14.8861	14.5939	18.0823	9.5409	9.53065	9.30303	8.2947e-07	1.43819e-05	yes
CC77DRAFT_1004557	CC77DRAFT_1004557	OAG26632	GO:0003674(molecular_function);GO:0005783(endoplasmic reticulum);GO:0005794(Golgi apparatus);GO:0005886(plasma membrane);GO:0005933(cellular bud);GO:0031505(fungal-type cell wall organization);GO:0032153(cell division site);GO:0045121(membrane raft);GO:0051259(protein complex oligomerization);GO:0051285(cell cortex of cell tip)	NA	NA	NA	integral membrane protein [Alternaria alternata]	108.623	140.483	107.008	70.2423	62.6527	80.2816	79.6346	77.1149	69.6439	46.3232	45.0599	48.8497	9.06953e-07	1.57002e-05	yes
CC77DRAFT_1063798	CC77DRAFT_1063798	OAG17801	NA	NA	NA	NA	hypothetical protein CC77DRAFT_1063798 [Alternaria alternata]	765.28	674.519	385.489	351.349	402.872	385.018	1189.48	1440.29	1509.47	410.834	518.731	938.82	9.13698e-07	1.57916e-05	yes
CC77DRAFT_931281	CC77DRAFT_931281	OAG22343	GO:0003674(molecular_function)	NA	NA	NA	NAP family protein [Alternaria sp. MG1]	24.6002	38.5726	41.6335	24.29	8.92919	12.1533	99.543	54.2544	69.8762	8.19698	9.71989	35.0553	9.16126e-07	1.58083e-05	yes
CC77DRAFT_963108	CC77DRAFT_963108	OAG20910	GO:0005262(calcium channel activity);GO:0015292(uniporter activity);GO:0031305(integral component of mitochondrial inner membrane);GO:0036444(calcium import into the mitochondrion);GO:0051560(mitochondrial calcium ion homeostasis);GO:1990246(uniplex complex)	NA	NA	NA	hypothetical protein CC77DRAFT_963108 [Alternaria alternata]	15.3425	13.6968	12.9703	9.24631	9.95287	11.2254	28.0842	27.0466	33.9935	20.0327	10.3546	11.2314	9.26394e-07	1.596e-05	yes
CC77DRAFT_1066903	CC77DRAFT_1066903	OAG14581	NA	NA	NA	NA	hypothetical protein CC77DRAFT_1066903 [Alternaria alternata]	4.3099	5.51159	4.28932	1.52533	2.3579	1.8923	3.52157	2.91888	4.6743	1.21743	1.58977	1.88432	9.45221e-07	1.62584e-05	yes
CC77DRAFT_1048131	CC77DRAFT_1048131	OAG23187	GO:0003674(molecular_function);GO:0005575(cellular_component);GO:0008150(biological_process)	NA	NA	NA	PLAC8-domain-containing protein [Alternaria alternata]	36.0372	26.9866	23.895	26.1602	22.3199	22.494	70.2498	60.3452	40.6049	41.8666	58.0682	58.0055	9.64475e-07	1.65632e-05	yes
CC77DRAFT_946656	CC77DRAFT_946656	OAG15512	GO:0004854(xanthine dehydrogenase activity);GO:0005829(cytosol);GO:0009115(xanthine catabolic process);GO:0016903(oxidoreductase activity, acting on the aldehyde or oxo group of donors);GO:0050660(flavin adenine dinucleotide binding)	00230(Purine metabolism);00232(Caffeine metabolism);04146(Peroxisome)	K00106	EC:1.17.1.4;EC:1.17.3.2	xanthine dehydrogenase/oxidase [Alternaria alternata]	21.228	13.8757	18.568	12.647	21.7144	14.6181	57.8274	29.7712	44.8646	22.8081	19.2303	13.2842	9.76481e-07	1.67428e-05	yes
CC77DRAFT_436499	CC77DRAFT_436499	OAG15773	NA	NA	NA	NA	hypothetical protein CC77DRAFT_436499 [Alternaria alternata]	10.9869	6.87537	7.7568	6.11365	9.37983	10.2037	24.5955	21.0196	24.1475	10.4423	4.76268	5.20624	9.89788e-07	1.69323e-05	yes
CC77DRAFT_1017135	CC77DRAFT_1017135	OAG24798	NA	NA	NA	NA	hypothetical protein AA0119_g5133 [Alternaria tenuissima]	0.207698	1.03996	0.521315	0.219049	0.279115	0.233985	1.69141	1.57966	5.50169	2.09227	1.85886	0.67478	9.9067e-07	1.69323e-05	yes
CC77DRAFT_1038784	CC77DRAFT_1038784	OAG23237	GO:0003674(molecular_function);GO:0005576(extracellular region);GO:0008150(biological_process)	NA	NA	NA	DUF1793-domain-containing protein [Alternaria alternata]	0.855866	1.14597	0.736357	2.89592	2.73234	1.61571	0.15077	0.651606	0.191497	0.940219	2.67387	1.33785	1.0059e-06	1.71654e-05	yes
CC77DRAFT_791395	CC77DRAFT_791395	OAG22205	GO:0000981(RNA polymerase II transcription factor activity, sequence-specific DNA binding);GO:0005634(nucleus);GO:0006355(regulation of transcription, DNA-templated);GO:0008270(zinc ion binding)	NA	NA	NA	hypothetical protein CC77DRAFT_791395 [Alternaria alternata]	68.5639	57.7183	57.4486	48.0222	39.2219	39.8903	20.0935	34.6109	32.2654	17.6124	22.502	29.1696	1.04977e-06	1.78858e-05	yes
CC77DRAFT_977857	CC77DRAFT_977857	OAG25723	GO:0005783(endoplasmic reticulum);GO:0006506(GPI anchor biosynthetic process);GO:0016021(integral component of membrane);GO:0017176(phosphatidylinositol N-acetylglucosaminyltransferase activity)	00563(Glycosylphosphatidylinositol(GPI)-anchor biosynthesis)	K03859	NA	hypothetical protein CC77DRAFT_977857 [Alternaria alternata]	13.3703	19.76	18.4444	9.47448	6.11453	6.76511	7.45422	5.11916	6.78313	3.51437	4.02138	7.42269	1.06207e-06	1.80669e-05	yes
CC77DRAFT_686730	CC77DRAFT_686730	OAG23045	GO:0005575(cellular_component);GO:0016491(oxidoreductase activity);GO:0055114(oxidation-reduction process)	NA	NA	NA	hypothetical protein CC77DRAFT_686730 [Alternaria alternata]	94.3417	51.234	67.6877	44.9714	80.8265	54.0298	28.6489	20.2476	18.4051	37.4756	43.1494	22.2238	1.06386e-06	1.8069e-05	yes
CC77DRAFT_944516	CC77DRAFT_944516	OAG16287	GO:0005575(cellular_component)	00500(Starch and sucrose metabolism)	K01179	EC:3.2.1.4	Endoglucanase [Alternaria arborescens]	843.868	591.112	819.019	717.856	857.807	870.521	291.395	314.225	386.803	253.006	347.097	298.057	1.11868e-06	1.89702e-05	yes
CC77DRAFT_1026610	CC77DRAFT_1026610	OAG13475	GO:0005575(cellular_component);GO:0016971(flavin-linked sulfhydryl oxidase activity);GO:0036146(cellular response to mycotoxin);GO:0050660(flavin adenine dinucleotide binding);GO:0055114(oxidation-reduction process);GO:2001310(gliotoxin biosynthetic process)	NA	NA	NA	FAD/NAD(P)-binding domain-containing protein [Alternaria alternata]	14.2723	6.16073	9.23471	21.9334	11.0321	12.2038	39.0944	35.9776	39.067	13.7994	32.1226	27.878	1.15355e-06	1.95307e-05	yes
CC77DRAFT_678591	CC77DRAFT_678591	OAG22950	GO:0003674(molecular_function);GO:0005575(cellular_component);GO:0008150(biological_process)	04120(Ubiquitin mediated proteolysis)	K03362	NA	WD40 repeat-like protein [Alternaria alternata]	39.939	40.8645	34.928	33.1342	29.7666	29.8462	61.2555	55.8677	82.9266	29.0513	27.1376	31.5154	1.15959e-06	1.96024e-05	yes
CC77DRAFT_710836	CC77DRAFT_710836	OAG23331	GO:0005575(cellular_component);GO:0008152(metabolic process);GO:0008967(phosphoglycolate phosphatase activity)	NA	NA	NA	HAD-like protein [Alternaria alternata]	3.36459	4.52773	3.71912	2.05589	4.57775	2.41531	18.4213	7.50226	10.5919	4.58086	4.33835	1.83805	1.16572e-06	1.96752e-05	yes
CC77DRAFT_1004389	CC77DRAFT_1004389	OAG26440	NA	NA	NA	NA	hypothetical protein CC77DRAFT_1004389 [Alternaria alternata]	37.4742	30.4096	17.7837	21.289	37.3815	34.8978	79.4746	78.1908	72.0329	247.086	72.3095	45.1512	1.18317e-06	1.99385e-05	yes
CC77DRAFT_948819	CC77DRAFT_948819	OAG14475	GO:0005575(cellular_component)	00260(Glycine, serine and threonine metabolism)	K00108	EC:1.1.99.1	glucose-methanol-choline oxidoreductase-like protein [Alternaria alternata]	1.96003	0.73135	1.36761	1.10033	1.33387	0.811448	4.21753	5.90019	4.92717	3.80712	1.6561	1.17283	1.20585e-06	2.02878e-05	yes
CC77DRAFT_1019152	CC77DRAFT_1019152	OAG22148	NA	NA	NA	NA	hypothetical protein CC77DRAFT_1019152 [Alternaria alternata]	200.863	263.797	254.866	524.115	715.609	474.218	319.998	410.737	396.01	1161.86	926.7	527.551	1.20765e-06	2.02878e-05	yes
CC77DRAFT_938408	CC77DRAFT_938408	OAG19349	GO:0003674(molecular_function);GO:0005575(cellular_component)	NA	NA	NA	alpha/beta-hydrolase [Alternaria alternata]	15.2996	12.042	20.031	29.6321	31.6736	31.4964	10.6077	6.33826	8.27872	12.4933	19.4247	30.072	1.21901e-06	2.04209e-05	yes
CC77DRAFT_1017270	CC77DRAFT_1017270	OAG23614	GO:0004846(urate oxidase activity);GO:0005576(extracellular region);GO:0005622(intracellular);GO:0005634(nucleus);GO:0005829(cytosol);GO:0006145(purine nucleobase catabolic process);GO:0055114(oxidation-reduction process)	00230(Purine metabolism);00232(Caffeine metabolism)	K00365	EC:1.7.3.3	uricase [Alternaria alternata]	123.356	154.092	152.937	107.892	150.302	169.439	623.556	362.445	458.372	424.979	231.101	163.978	1.21936e-06	2.04209e-05	yes
CC77DRAFT_284636	CC77DRAFT_284636	OAG17268	GO:0004657(proline dehydrogenase activity);GO:0005739(mitochondrion);GO:0006537(glutamate biosynthetic process);GO:0006562(proline catabolic process);GO:0055114(oxidation-reduction process)	00250(Alanine, aspartate and glutamate metabolism);00270(Cysteine and methionine metabolism);00220(Arginine biosynthesis);00330(Arginine and proline metabolism);00350(Tyrosine metabolism);00360(Phenylalanine metabolism);00400(Phenylalanine, tyrosine and tryptophan biosynthesis)	K14454	EC:2.6.1.1	carbapenem antibiotics biosynthesis protein card [Alternaria alternata]	182.417	329.786	184.769	41.7767	66.4289	86.1635	82.1195	144.296	240.905	12.1506	22.2441	73.3932	1.26264e-06	2.1113e-05	yes
CC77DRAFT_1022640	CC77DRAFT_1022640	OAG17740	GO:0000127(transcription factor TFIIIC complex);GO:0001002(RNA polymerase III type 1 promoter sequence-specific DNA binding);GO:0001003(RNA polymerase III type 2 promoter sequence-specific DNA binding);GO:0008301(DNA binding, bending);GO:0016311(dephosphorylation);GO:0016791(phosphatase activity);GO:0042791(5S class rRNA transcription by RNA polymerase III)	NA	NA	NA	phosphoglycerate mutase family protein [Alternaria alternata]	45.5077	30.8739	31.0623	21.9824	80.4464	52.3685	104.859	120.922	125.809	42.3872	46.7364	49.4599	1.2657e-06	2.11315e-05	yes
CC77DRAFT_931916	CC77DRAFT_931916	OAG22615	GO:0005575(cellular_component);GO:0008152(metabolic process);GO:0016846(carbon-sulfur lyase activity)	NA	NA	NA	hypothetical protein CC77DRAFT_931916 [Alternaria alternata]	26.9983	47.3681	37.4277	13.8894	22.5975	27.1307	62.2504	62.1506	57.9393	254.847	72.1194	38.4772	1.27482e-06	2.1251e-05	yes
CC77DRAFT_832476	CC77DRAFT_832476	OAG21660	GO:0000785(chromatin);GO:0000976(transcription regulatory region sequence-specific DNA binding);GO:0003682(chromatin binding);GO:0005677(chromatin silencing complex);GO:0006342(chromatin silencing);GO:0031507(heterochromatin assembly)	NA	NA	NA	hypothetical protein CC77DRAFT_832476 [Alternaria alternata]	23.801	27.0829	19.3341	21.5287	28.4547	24.5445	9.02948	10.2517	10.5121	10.5418	11.6846	16.3678	1.29463e-06	2.15216e-05	yes
CC77DRAFT_287044	CC77DRAFT_287044	OAG17329	NA	NA	NA	NA	hypothetical protein CC77DRAFT_287044 [Alternaria alternata]	0.384847	0.210181	0.373947	6.57441	1.20859	1.18057	0.423668	0	0.172164	1.00492	1.75959	1.17491	1.29655e-06	2.15216e-05	yes
CC77DRAFT_198866	CC77DRAFT_198866	OAG18524	NA	NA	NA	NA	hypothetical protein CC77DRAFT_198866 [Alternaria alternata]	69.8795	67.4223	57.112	38.2831	44.8658	53.6693	108.203	90.7571	149.549	63.2837	44.2731	33.2029	1.29704e-06	2.15216e-05	yes
CC77DRAFT_953963	CC77DRAFT_953963	OAG25108	GO:0004029(aldehyde dehydrogenase (NAD) activity)	00010(Glycolysis / Gluconeogenesis);00053(Ascorbate and aldarate metabolism);00620(Pyruvate metabolism);00071(Fatty acid degradation);00561(Glycerolipid metabolism);00280(Valine, leucine and isoleucine degradation);00310(Lysine degradation);00330(Arginine and proline metabolism);00340(Histidine metabolism);00380(Tryptophan metabolism);00410(beta-Alanine metabolism)	K00128	EC:1.2.1.3	Aldedh-domain-containing protein [Alternaria alternata]	86.4035	141.971	131.841	80.1193	210.464	163.57	32.2785	42.4749	40.2972	111.875	141.333	87.6999	1.32746e-06	2.19927e-05	yes
CC77DRAFT_1024637	CC77DRAFT_1024637	OAG15699	NA	NA	NA	NA	hypothetical protein CC77DRAFT_1024637 [Alternaria alternata]	0.653205	0.709564	0.952142	1.00117	0.914979	1.3463	4.956	5.56223	3.32368	3.55506	1.20348	0.939652	1.33894e-06	2.2149e-05	yes
CC77DRAFT_949959	CC77DRAFT_949959	OAG13846	GO:0003856(3-dehydroquinate synthase activity);GO:0005737(cytoplasm);GO:0009423(chorismate biosynthetic process)	00400(Phenylalanine, tyrosine and tryptophan biosynthesis)	K01735	EC:4.2.3.4	Dehydroquinate synthase-like protein [Alternaria alternata]	16.9869	21.258	5.45987	20.4511	55.1699	67.5722	133.25	113.882	124.448	19.7435	151.229	104.649	1.34982e-06	2.22948e-05	yes
CC77DRAFT_10064	CC77DRAFT_10064	OAG25894	GO:0005575(cellular_component)	NA	NA	NA	chromate ion transporter-like protein [Alternaria alternata]	4.828	4.16892	2.79047	4.17389	9.3647	7.07458	1.31155	2.03684	2.034	1.91286	3.02587	2.89228	1.36072e-06	2.24405e-05	yes
CC77DRAFT_1025024	CC77DRAFT_1025024	OAG15265	NA	NA	NA	NA	hypothetical protein CC77DRAFT_1025024 [Alternaria alternata]	1.58083	2.96866	5.3322	2.25479	4.90177	3.49693	3.06862	2.44866	1.17167	19.1176	3.40164	19.2147	1.36629e-06	2.24979e-05	yes
CC77DRAFT_1067152	CC77DRAFT_1067152	OAG14345	GO:0004674(protein serine/threonine kinase activity);GO:0004713(protein tyrosine kinase activity);GO:0005524(ATP binding);GO:0005730(nucleolus);GO:0005737(cytoplasm);GO:0010515(negative regulation of induction of conjugation with cellular fusion);GO:0010972(negative regulation of G2/M transition of mitotic cell cycle);GO:0032092(positive regulation of protein binding);GO:0034599(cellular response…	NA	NA	NA	calcium/calmodulin-dependent protein kinase type 2 [Alternaria alternata]	93.4119	96.3933	72.7464	62.1229	69.5956	81.7809	203.383	188.302	331.485	189.12	122.643	78.275	1.36907e-06	2.25094e-05	yes
CC77DRAFT_1040128	CC77DRAFT_1040128	OAG21083	NA	NA	NA	NA	hypothetical protein CC77DRAFT_1040128 [Alternaria alternata]	6.65027	7.44157	4.45509	3.53382	7.69055	6.48582	18.1208	22.895	38.6756	20.0389	6.08172	4.2356	1.39095e-06	2.28344e-05	yes
CC77DRAFT_993525	CC77DRAFT_993525	OAG18129	NA	NA	NA	NA	hypothetical protein AA0117_g5530 [Alternaria alternata]	2.2316	1.80856	1.97034	2.90022	2.21095	1.65137	5.35933	7.0318	10.1327	1.47344	2.17134	4.61169	1.40608e-06	2.30478e-05	yes
CC77DRAFT_599765	CC77DRAFT_599765	OAG13711	GO:0000103(sulfate assimilation);GO:0004783(sulfite reductase (NADPH) activity);GO:0005829(cytosol);GO:0009337(sulfite reductase complex (NADPH));GO:0016903(oxidoreductase activity, acting on the aldehyde or oxo group of donors);GO:0055114(oxidation-reduction process)	00920(Sulfur metabolism)	K00380	EC:1.8.1.2	hypothetical protein CC77DRAFT_599765 [Alternaria alternata]	44.2596	55.68	61.7854	48.8428	31.6689	32.1572	13.8247	12.3397	16.5666	12.0047	24.1462	40.5384	1.438e-06	2.35353e-05	yes
CC77DRAFT_935744	CC77DRAFT_935744	OAG20536	GO:0005576(extracellular region);GO:0008152(metabolic process);GO:0016491(oxidoreductase activity)	00350(Tyrosine metabolism)	K00505	EC:1.14.18.1	Di-copper centre-containing protein [Alternaria alternata]	4.42887	3.49356	4.84637	8.34301	5.04877	5.18638	8.61511	6.85027	6.04394	13.117	11.294	19.4646	1.442e-06	2.35651e-05	yes
CC77DRAFT_16641	CC77DRAFT_16641	OAG25970	GO:0008080(N-acetyltransferase activity);GO:0042493(response to drug)	NA	NA	NA	hypothetical protein CC77DRAFT_16641 [Alternaria alternata]	2.37292	2.82881	2.05987	2.51031	3.22121	2.08871	7.10849	6.86903	5.88537	2.5742	2.85816	3.03183	1.45295e-06	2.3708e-05	yes
CC77DRAFT_572829	CC77DRAFT_572829	OAG14360	GO:0003674(molecular_function);GO:0005575(cellular_component);GO:0008150(biological_process)	03018(RNA degradation)	K11600	NA	hypothetical protein CC77DRAFT_572829 [Alternaria alternata]	51.6039	41.8896	39.1189	29.9698	32.6227	29.9647	79.5018	57.2261	57.7885	26.1752	25.3266	31.6196	1.47265e-06	2.39932e-05	yes
CC77DRAFT_1064559	CC77DRAFT_1064559	OAG17313	NA	NA	NA	NA	hypothetical protein CC77DRAFT_1064559 [Alternaria alternata]	163.461	154.296	151.078	117.262	81.4441	98.4948	312.735	267.112	244.537	196.895	151.936	117.488	1.494e-06	2.42753e-05	yes
CC77DRAFT_943549	CC77DRAFT_943549	OAG16785	GO:0003674(molecular_function);GO:0005575(cellular_component);GO:0008150(biological_process)	NA	NA	NA	hypothetical protein CC77DRAFT_943549 [Alternaria alternata]	42.9298	43.2199	28.0339	13.3759	10.8262	9.79366	274.554	77.992	18.911	7.6447	18.2699	44.7136	1.49445e-06	2.42753e-05	yes
CC77DRAFT_926377	CC77DRAFT_926377	OAG24936	GO:0003824(catalytic activity);GO:0005575(cellular_component);GO:0008150(biological_process)	NA	NA	NA	Six-hairpin glycosidase [Alternaria alternata]	2.24892	2.2613	1.55246	2.33861	2.20187	1.47846	6.16779	4.889	6.41794	2.90373	1.62935	1.96163	1.50616e-06	2.44288e-05	yes
CC77DRAFT_23656	CC77DRAFT_23656	OAG26070	NA	NA	NA	NA	hypothetical protein CC77DRAFT_23656 [Alternaria alternata]	1.56178	1.62472	1.4139	3.9369	2.80753	2.08654	5.11213	3.77761	2.77782	11.3385	6.91581	3.7462	1.51506e-06	2.45363e-05	yes
CC77DRAFT_1061893	CC77DRAFT_1061893	OAG20452	GO:0005737(cytoplasm);GO:0008757(S-adenosylmethionine-dependent methyltransferase activity);GO:0032259(methylation)	NA	NA	NA	S-adenosyl-L-methionine-dependent methyltransferase [Alternaria alternata]	13.2893	13.3433	11.9364	4.41409	4.85941	4.89501	8.33627	9.49847	8.44382	2.30136	2.25728	5.99391	1.52324e-06	2.46318e-05	yes
CC77DRAFT_953266	CC77DRAFT_953266	OAG26451	NA	NA	NA	NA	hypothetical protein AA0120_g7015 [Alternaria tenuissima]	10.6782	28.148	15.0973	3.62098	2.74257	5.99121	16.1665	11.2051	10.5762	11.6635	10.5539	10.7659	1.53904e-06	2.48501e-05	yes
CC77DRAFT_637667	CC77DRAFT_637667	OAG23944	GO:0005575(cellular_component);GO:0008150(biological_process);GO:0045735(nutrient reservoir activity)	NA	NA	NA	RmlC-like cupin [Alternaria alternata]	0.536651	0.487551	0.284075	0.670003	1.32049	0.82472	0.825374	0.652986	0.350853	7.47908	2.22115	0.888374	1.57659e-06	2.54183e-05	yes
CC77DRAFT_1028734	CC77DRAFT_1028734	OAG23759	GO:0005575(cellular_component);GO:0008150(biological_process);GO:0008270(zinc ion binding);GO:0016787(hydrolase activity);GO:0070290(N-acylphosphatidylethanolamine-specific phospholipase D activity)	03008(Ribosome biogenesis in eukaryotes)	K14570	EC:3.1.-.-	Metallo-hydrolase/oxidoreductase [Alternaria alternata]	192.089	167.271	113.471	57.3052	60.9112	51.8228	88.2228	77.7943	82.0534	34.7397	82.0209	72.6766	1.58288e-06	2.54818e-05	yes
CC77DRAFT_1060888	CC77DRAFT_1060888	OAG21193	GO:0003674(molecular_function);GO:0005575(cellular_component);GO:0008150(biological_process)	NA	NA	NA	hypothetical protein CC77DRAFT_1060888 [Alternaria alternata]	8.03275	6.8053	7.95084	10.8522	7.01395	7.21665	27.972	22.9838	11.0704	11.6402	36.6009	34.0761	1.5891e-06	2.55438e-05	yes
CC77DRAFT_612640	CC77DRAFT_612640	OAG23567	GO:0003674(molecular_function);GO:0005575(cellular_component)	NA	NA	NA	hypothetical protein CC77DRAFT_612640 [Alternaria alternata]	24.7361	29.9713	15.5953	12.5053	17.3253	18.1498	55.2719	60.3094	68.301	47.7139	20.6544	13.1798	1.64067e-06	2.63337e-05	yes
CC77DRAFT_939002	CC77DRAFT_939002	OAG18964	GO:0005634(nucleus);GO:0005829(cytosol);GO:0008150(biological_process);GO:0016791(phosphatase activity)	NA	NA	NA	magnesium-dependent phosphatase-1 [Alternaria alternata]	59.3299	64.2954	50.7078	33.8469	29.6567	32.1143	60.5347	66.4072	68.5401	24.0289	16.8326	33.9664	1.65525e-06	2.65282e-05	yes
CC77DRAFT_730532	CC77DRAFT_730532	OAG22452	GO:0003674(molecular_function);GO:0005575(cellular_component);GO:0008150(biological_process)	NA	NA	NA	hypothetical protein CC77DRAFT_730532 [Alternaria alternata]	6.43309	7.24658	8.56461	4.45583	3.98715	5.086	10.3571	7.8531	6.73585	2.60126	2.57118	3.03516	1.66276e-06	2.66092e-05	yes
CC77DRAFT_1062570	CC77DRAFT_1062570	OAG19421	GO:0005634(nucleus);GO:0005829(cytosol);GO:0008150(biological_process);GO:0016888(endodeoxyribonuclease activity, producing 5'-phosphomonoesters)	NA	NA	NA	Metallo-dependent hydrolase [Alternaria alternata]	4.05769	2.58162	2.7472	2.55792	3.53685	3.50072	10.8981	8.92897	10.6711	6.54633	3.29407	2.57503	1.67171e-06	2.67128e-05	yes
CC77DRAFT_1020793	CC77DRAFT_1020793	OAG20276	GO:0003674(molecular_function);GO:0005622(intracellular);GO:0008150(biological_process)	NA	NA	NA	hypothetical protein CC77DRAFT_1020793 [Alternaria alternata]	25.6688	57.8136	37.055	17.6152	27.0811	29.923	98.4686	90.6093	145.835	213.779	96.0405	33.067	1.67758e-06	2.67522e-05	yes
CC77DRAFT_166713	CC77DRAFT_166713	OAG19464	GO:0005737(cytoplasm);GO:0008757(S-adenosylmethionine-dependent methyltransferase activity);GO:0032259(methylation)	NA	NA	NA	S-adenosyl-L-methionine-dependent methyltransferase [Alternaria alternata]	7.50563	8.84675	6.92929	2.77687	8.12601	5.95644	29.1374	30.5976	24.8949	39.01	14.6446	7.04512	1.67913e-06	2.67522e-05	yes
CC77DRAFT_950377	CC77DRAFT_950377	OAG13668	GO:0031396(regulation of protein ubiquitination)	NA	NA	NA	carbon catabolite repression protein cred [Alternaria alternata]	106.56	96.406	93.8034	125.774	63.2283	68.719	209.607	167.065	330.09	78.3035	72.3877	96.4858	1.68755e-06	2.68466e-05	yes
CC77DRAFT_1052483	CC77DRAFT_1052483	OAG17494	GO:0005773(vacuole);GO:0005887(integral component of plasma membrane);GO:0015179(L-amino acid transmembrane transporter activity);GO:0015297(antiporter activity)	NA	NA	NA	histidine permease [Alternaria alternata]	23.453	13.8004	15.8046	18.3583	41.7585	31.7889	6.68585	4.79946	4.69282	5.01239	22.4428	5.73134	1.71964e-06	2.7317e-05	yes
CC77DRAFT_6606	CC77DRAFT_6606	OAG25793	NA	NA	NA	NA	hypothetical protein CC77DRAFT_6606 [Alternaria alternata]	496.049	501.618	481.424	349.05	372.342	407.851	216.794	253.312	231.152	190.688	200.371	202.277	1.72586e-06	2.73755e-05	yes
CC77DRAFT_1039719	CC77DRAFT_1039719	OAG21453	GO:0005575(cellular_component);GO:0008150(biological_process)	00640(Propanoate metabolism)	K18369	EC:1.1.1.-	S-glutathione dehydrogenase [Alternaria alternata]	59.7451	134.028	94.9714	167.838	127.071	150.267	221.555	293.589	468.22	894.329	638.327	131.116	1.78496e-06	2.82715e-05	yes
CC77DRAFT_1059215	CC77DRAFT_1059215	OAG23527	GO:0075308(negative regulation of conidium formation)	NA	NA	NA	hypothetical protein CC77DRAFT_1059215 [Alternaria alternata]	2.06201	2.47198	2.38021	0.903706	0.925106	1.13361	3.55544	3.1769	2.6494	0.248635	0.626405	1.31649	1.78939e-06	2.83001e-05	yes
CC77DRAFT_749356	CC77DRAFT_749356	OAG22863	NA	NA	NA	NA	hypothetical protein CC77DRAFT_749356 [Alternaria alternata]	22.9423	19.4286	21.0649	16.2632	15.9984	18.3769	34.0738	36.7604	52.0334	23.4847	22.3369	19.728	1.81847e-06	2.8718e-05	yes
CC77DRAFT_1010661	CC77DRAFT_1010661	OAG18759	NA	NA	NA	NA	hypothetical protein CC77DRAFT_1010661 [Alternaria alternata]	79.0305	89.8082	77.0797	18.5244	43.4167	39.3719	85.7178	78.1927	103.009	42.974	39.6584	51.192	1.8488e-06	2.91256e-05	yes
CC77DRAFT_1013598	CC77DRAFT_1013598	OAG15058	GO:0005737(cytoplasm);GO:0009505(plant-type cell wall);GO:0016491(oxidoreductase activity)	00590(Arachidonic acid metabolism);00790(Folate biosynthesis)	K00079	EC:1.1.1.184;EC:1.1.1.189	NAD(P)-binding protein [Alternaria alternata]	2.91997	7.7368	6.16486	12.4463	14.2083	15.9764	3.40951	7.36008	3.90017	36.0412	16.2859	10.6889	1.84968e-06	2.91256e-05	yes
CC77DRAFT_1016356	CC77DRAFT_1016356	OAG25383	GO:0005575(cellular_component);GO:0051920(peroxiredoxin activity);GO:0055114(oxidation-reduction process)	00280(Valine, leucine and isoleucine degradation)	K00020	EC:1.1.1.31	4-carboxymuconolactone decarboxylase [Alternaria alternata]	7.67687	7.25108	9.10024	19.942	32.4337	25.7481	16.4987	11.742	5.55838	43.2006	36.3847	15.9493	1.85781e-06	2.92112e-05	yes
CC77DRAFT_336445	CC77DRAFT_336445	OAG25608	GO:0004190(aspartic-type endopeptidase activity);GO:0006508(proteolysis);GO:0030163(protein catabolic process)	NA	NA	NA	acid protease [Alternaria alternata]	24.5262	22.6391	23.4296	18.4716	22.129	18.5438	45.0167	35.6573	39.0079	16.2917	17.8074	19.959	1.8666e-06	2.93067e-05	yes
CC77DRAFT_528470	CC77DRAFT_528470	OAG24483	GO:0003674(molecular_function);GO:0008150(biological_process)	00240(Pyrimidine metabolism)	K00254	EC:1.3.5.2	hypothetical protein CC77DRAFT_528470 [Alternaria alternata]	132.488	162.24	190.231	49.6777	35.6677	56.0213	169.964	90.4524	108.921	16.5056	51.1339	76.5815	1.89482e-06	2.97066e-05	yes
CC77DRAFT_945724	CC77DRAFT_945724	OAG15836	GO:0005929(cilium);GO:0046872(metal ion binding)	NA	NA	NA	hypothetical protein CC77DRAFT_945724 [Alternaria alternata]	78.7842	102.798	70.7274	54.1411	47.4476	57.9213	31.179	25.7032	17.4008	33.8866	27.662	54.3261	1.90805e-06	2.98707e-05	yes
CC77DRAFT_950343	CC77DRAFT_950343	OAG13698	GO:0003674(molecular_function)	NA	NA	NA	siderophore iron transporter mirB [Alternaria alternata]	87.5395	132.219	108.647	551.532	649.16	374.215	283.559	98.539	183.367	65.3126	169.084	260.366	1.9121e-06	2.98907e-05	yes
CC77DRAFT_994014	CC77DRAFT_994014	OAG18369	GO:0003676(nucleic acid binding);GO:0005575(cellular_component);GO:0008150(biological_process)	NA	NA	NA	hypothetical protein CC77DRAFT_994014 [Alternaria alternata]	262.116	216.565	264.302	154.821	216.264	186.062	98.8092	61.687	62.2834	152.427	178.426	104.553	1.95371e-06	3.0497e-05	yes
CC77DRAFT_800618	CC77DRAFT_800618	OAG21433	GO:0005576(extracellular region);GO:0031176(endo-1,4-beta-xylanase activity);GO:0045493(xylan catabolic process)	NA	NA	NA	endoxylanase [Alternaria alternata]	9.33931	7.07193	8.73223	20.7428	22.144	20.679	7.87943	9.45657	7.78932	9.69885	10.0235	15.6018	1.98955e-06	3.10116e-05	yes
CC77DRAFT_1025407	CC77DRAFT_1025407	OAG14789	NA	NA	NA	NA	hypothetical protein CC77DRAFT_1025407 [Alternaria alternata]	3.72148	4.33455	4.81243	9.35626	15.3855	9.09251	2.97009	4.32968	4.58121	4.00955	7.22268	5.14882	2.00385e-06	3.11896e-05	yes
CC77DRAFT_981068	CC77DRAFT_981068	OAG24203	GO:0005543(phospholipid binding);GO:0005575(cellular_component);GO:0008150(biological_process)	NA	NA	NA	hypothetical protein CC77DRAFT_981068 [Alternaria alternata]	20.9613	23.72	21.9957	17.8912	19.4326	19.7815	55.8029	41.9002	68.5307	45.9317	21.9654	18.5577	2.04808e-06	3.18322e-05	yes
CC77DRAFT_78296	CC77DRAFT_78296	OAG20708	GO:0003674(molecular_function);GO:0005575(cellular_component)	NA	NA	NA	alpha/beta-hydrolase [Alternaria alternata]	11.8049	9.16414	15.2582	13.113	14.6898	13.0468	5.86783	4.74207	5.47771	4.24293	5.32222	7.05356	2.06661e-06	3.20741e-05	yes
CC77DRAFT_924060	CC77DRAFT_924060	OAG26399	NA	NA	NA	NA	hypothetical protein CC77DRAFT_924060 [Alternaria alternata]	8.38443	10.0487	7.73019	4.77015	4.60198	4.96265	10.2197	9.72106	9.19455	2.31429	2.24653	4.44083	2.09784e-06	3.24749e-05	yes
CC77DRAFT_1024255	CC77DRAFT_1024255	OAG16378	GO:0006882(cellular zinc ion homeostasis)	NA	NA	NA	HlyIII-domain-containing protein [Alternaria alternata]	9.14623	6.69876	7.51287	8.87315	9.36478	14.3652	27.1033	22.5378	18.3883	8.73161	11.4513	9.73498	2.09845e-06	3.24749e-05	yes
CC77DRAFT_1039425	CC77DRAFT_1039425	OAG21983	GO:0005886(plasma membrane);GO:0015205(nucleobase transmembrane transporter activity);GO:0015851(nucleobase transport)	NA	NA	NA	amidase signature enzyme [Alternaria alternata]	4.48083	5.11655	7.85296	4.7045	3.98878	3.22388	1.41199	1.33217	1.37046	1.61066	3.75883	4.31046	2.13563e-06	3.3003e-05	yes
CC77DRAFT_1008864	CC77DRAFT_1008864	OAG20844	NA	NA	NA	NA	hypothetical protein CC77DRAFT_1008864 [Alternaria alternata]	26.8296	46.7994	32.0644	16.944	15.2778	15.8439	10.1388	9.50212	3.59842	8.67991	20.4153	14.5222	2.15531e-06	3.32595e-05	yes
CC77DRAFT_1020557	CC77DRAFT_1020557	OAG20009	GO:0003674(molecular_function);GO:0005575(cellular_component);GO:0008150(biological_process)	NA	NA	NA	alpha/beta-hydrolase [Alternaria alternata]	61.1041	29.4951	33.0155	38.5966	46.4752	27.5888	24.2566	12.5963	11.1323	5.56924	16.7594	11.0596	2.16615e-06	3.3379e-05	yes
CC77DRAFT_1038119	CC77DRAFT_1038119	OAG23544	GO:0005575(cellular_component);GO:0006066(alcohol metabolic process);GO:0008812(choline dehydrogenase activity);GO:0016614(oxidoreductase activity, acting on CH-OH group of donors);GO:0050660(flavin adenine dinucleotide binding);GO:0055114(oxidation-reduction process)	00640(Propanoate metabolism)	K01908	EC:6.2.1.17	alcohol oxidase [Alternaria alternata]	0.998393	1.0851	1.69788	1.74187	1.15111	1.19221	0.818777	0.622091	0.435381	1.48947	4.21414	3.07025	2.17382e-06	3.34496e-05	yes
CC77DRAFT_1015620	CC77DRAFT_1015620	OAG26305	GO:0005509(calcium ion binding);GO:0005575(cellular_component);GO:0008150(biological_process);GO:0008270(zinc ion binding)	NA	NA	NA	EF-hand [Alternaria alternata]	10.7243	10.7392	10.7366	6.836	6.90656	5.96378	3.74093	4.1598	3.24625	4.70676	4.69526	7.76759	2.18426e-06	3.35625e-05	yes
CC77DRAFT_711078	CC77DRAFT_711078	OAG23340	GO:0003712(transcription cofactor activity);GO:0005634(nucleus);GO:0006357(regulation of transcription by RNA polymerase II)	NA	NA	NA	ankyrin [Alternaria alternata]	23.7046	24.9477	17.4331	12.0648	13.5731	16.4386	44.0498	42.2684	34.1822	21.6816	10.5076	11.078	2.25407e-06	3.45859e-05	yes
CC77DRAFT_1030099	CC77DRAFT_1030099	OAG22141	GO:0003674(molecular_function);GO:0005575(cellular_component);GO:0009103(lipopolysaccharide biosynthetic process)	NA	NA	NA	hypothetical protein CC77DRAFT_1030099 [Alternaria alternata]	26.7485	27.3177	28.871	55.6475	35.5364	29.2031	10.3078	14.1095	15.8872	12.9251	19.3277	22.8523	2.31213e-06	3.54265e-05	yes
CC77DRAFT_385926	CC77DRAFT_385926	OAG16633	GO:0003674(molecular_function);GO:0005575(cellular_component);GO:0006629(lipid metabolic process)	00630(Glyoxylate and dicarboxylate metabolism);00680(Methane metabolism);00260(Glycine, serine and threonine metabolism);00460(Cyanoamino acid metabolism);00670(One carbon pool by folate)	K00600	EC:2.1.2.1	hypothetical protein AA0111_g2105 [Alternaria arborescens]	35.2348	39.0407	34.3514	24.2276	20.8103	22.9027	41.2482	39.0439	51.6807	17.036	15.4676	25.0922	2.46393e-06	3.76988e-05	yes
CC77DRAFT_1019074	CC77DRAFT_1019074	OAG22069	GO:0003674(molecular_function);GO:0016021(integral component of membrane);GO:0055085(transmembrane transport)	NA	NA	NA	MFS general substrate transporter [Alternaria alternata]	36.1372	63.0335	68.4337	165.056	99.3925	85.2296	89.0924	69.2941	90.998	172.447	236.78	162.76	2.47696e-06	3.78446e-05	yes
CC77DRAFT_1096069	CC77DRAFT_1096069	OAG18818	GO:0003824(catalytic activity);GO:0005575(cellular_component);GO:0019748(secondary metabolic process);GO:0031177(phosphopantetheine binding)	NA	NA	NA	acetyl-CoA synthetase-like protein [Alternaria alternata]	1.43783	0.57843	0.502026	1.97302	3.40069	2.13582	1.63891	1.34761	1.16477	11.4036	4.55527	1.40535	2.4919e-06	3.79963e-05	yes
CC77DRAFT_946735	CC77DRAFT_946735	OAG15291	GO:0003700(DNA binding transcription factor activity);GO:0005575(cellular_component);GO:0006355(regulation of transcription, DNA-templated);GO:0043565(sequence-specific DNA binding)	03013(RNA transport)	K14309	NA	hypothetical protein CC77DRAFT_946735 [Alternaria alternata]	6.96571	5.66777	7.36425	4.61029	8.60109	6.35901	1.6502	0.47713	1.2666	1.25387	1.9552	5.72675	2.49392e-06	3.79963e-05	yes
CC77DRAFT_1032719	CC77DRAFT_1032719	OAG18659	GO:0005506(iron ion binding);GO:0005575(cellular_component);GO:0008202(steroid metabolic process);GO:0009055(electron transfer activity);GO:0016491(oxidoreductase activity);GO:0016705(oxidoreductase activity, acting on paired donors, with incorporation or reduction of molecular oxygen);GO:0020037(heme binding);GO:0055114(oxidation-reduction process)	00010(Glycolysis / Gluconeogenesis);00680(Methane metabolism);00071(Fatty acid degradation);00350(Tyrosine metabolism)	K00121	EC:1.1.1.284;EC:1.1.1.1	cytochrome P450 [Alternaria alternata]	0	0.089656	0.111988	0.299661	0.07173	0.072415	1.50707	0.826119	0.689586	1.36119	1.16055	0.223008	2.51282e-06	3.81929e-05	yes
CC77DRAFT_944228	CC77DRAFT_944228	OAG16724	GO:0005886(plasma membrane);GO:0006847(plasma membrane acetate transport);GO:0015123(acetate transmembrane transporter activity)	NA	NA	NA	hypothetical protein AA0115_g11759 [Alternaria tenuissima]	777.959	117.15	169.532	131.727	1044.18	700.845	46.521	36.3265	24.494	35.8655	146.808	3.73088	2.5139e-06	3.81929e-05	yes
CC77DRAFT_944682	CC77DRAFT_944682	OAG16290	GO:0003674(molecular_function);GO:0005575(cellular_component);GO:0008150(biological_process)	NA	NA	NA	hypothetical protein CC77DRAFT_944682 [Alternaria alternata]	32.0789	34.716	32.4951	27.1046	18.519	23.5237	58.594	46.8562	64.0061	17.2417	23.4901	30.8304	2.55627e-06	3.87821e-05	yes
CC77DRAFT_1026663	CC77DRAFT_1026663	OAG13438	NA	NA	NA	NA	hypothetical protein CC77DRAFT_1026663 [Alternaria alternata]	1.64551	1.02088	1.34279	1.08273	1.63096	1.03851	2.32247	1.55293	1.37157	2.94193	4.1911	4.14852	2.60867e-06	3.95216e-05	yes
CC77DRAFT_1023021	CC77DRAFT_1023021	OAG17501	NA	NA	NA	NA	hypothetical protein CC77DRAFT_1023021 [Alternaria alternata]	19.2482	16.078	14.414	17.8244	17.4066	16.3835	47.2329	40.3286	32.3546	38.0878	28.4792	27.1865	2.63852e-06	3.99178e-05	yes
CC77DRAFT_1032093	CC77DRAFT_1032093	OAG19328	GO:0005887(integral component of plasma membrane)	NA	NA	NA	hypothetical protein AA0116_g11215 [Alternaria tenuissima]	0.987817	1.06105	1.11846	3.44822	4.88826	5.91864	3.77035	2.40958	1.63762	3.83095	4.56399	2.07689	2.64554e-06	3.99681e-05	yes
CC77DRAFT_1099731	CC77DRAFT_1099731	OAG14665	GO:0003674(molecular_function);GO:0005575(cellular_component);GO:0008150(biological_process)	00564(Glycerophospholipid metabolism);00565(Ether lipid metabolism)	K06123	EC:1.1.1.101	hypothetical protein CC77DRAFT_1099731 [Alternaria alternata]	6.10548	2.1226	4.06599	1.82481	1.11473	0.821932	1.09825	0.837513	0.889545	1.04948	1.20625	2.1484	2.65829e-06	4.01045e-05	yes
CC77DRAFT_902120	CC77DRAFT_902120	OAG18392	GO:0004672(protein kinase activity);GO:0004713(protein tyrosine kinase activity);GO:0005524(ATP binding);GO:0005575(cellular_component);GO:0006468(protein phosphorylation);GO:0030448(hyphal growth);GO:0070787(conidiophore development)	04138(Autophagy - yeast)	K21157	EC:2.7.11.1	kinase-like protein, partial [Alternaria alternata]	22.0577	18.4167	19.0666	13.7956	17.1682	16.725	31.7686	28.9935	43.6636	16.5472	17.1238	16.4776	2.69222e-06	4.05598e-05	yes
CC77DRAFT_954168	CC77DRAFT_954168	OAG25245	GO:0005783(endoplasmic reticulum)	NA	NA	NA	hypothetical protein CC77DRAFT_954168 [Alternaria alternata]	21.5462	24.4105	11.8686	9.05674	15.746	13.7421	38.9793	49.6415	85.8939	43.4323	16.0164	11.8026	2.70743e-06	4.07322e-05	yes
CC77DRAFT_444929	CC77DRAFT_444929	OAG15479	GO:0003674(molecular_function);GO:0005575(cellular_component);GO:0006810(transport)	NA	NA	NA	MFS multidrug transporter-like protein [Alternaria alternata]	0.729533	0.55904	0.406042	0.437534	1.10062	0.598981	3.04156	3.1206	3.67722	3.9051	0.991057	0.629437	2.71547e-06	4.07963e-05	yes
CC77DRAFT_1066075	CC77DRAFT_1066075	OAG15594	GO:0004476(mannose-6-phosphate isomerase activity);GO:0005575(cellular_component);GO:0005975(carbohydrate metabolic process);GO:0008270(zinc ion binding);GO:0009298(GDP-mannose biosynthetic process)	00051(Fructose and mannose metabolism);00520(Amino sugar and nucleotide sugar metabolism)	K01809	EC:5.3.1.8	mannose-6-phosphate isomerase [Alternaria alternata]	6.64714	8.54317	7.99158	3.53138	5.54206	4.8015	29.1804	21.8476	27.4314	58.9217	11.5658	5.88852	2.72042e-06	4.08138e-05	yes
CC77DRAFT_983379	CC77DRAFT_983379	OAG24139	NA	NA	NA	NA	hypothetical protein CC77DRAFT_983379 [Alternaria alternata]	0.159883	0.145097	0.160629	0.052875	0.084064	0	1.27223	0.718683	0.754977	0.139223	0.414423	0.02619	2.77502e-06	4.15753e-05	yes
CC77DRAFT_950999	CC77DRAFT_950999	OAG13440	GO:0005575(cellular_component);GO:0008152(metabolic process);GO:0016491(oxidoreductase activity)	00010(Glycolysis / Gluconeogenesis);00040(Pentose and glucuronate interconversions);00561(Glycerolipid metabolism)	K00002	EC:1.1.1.2	WW domain-containing oxidoreductase [Alternaria alternata]	0.535437	0.394672	0.192973	0.298036	0.544759	0.548976	0.558209	1.55504	0.623055	1.62135	3.10676	2.00707	2.85502e-06	4.27146e-05	yes
CC77DRAFT_953945	CC77DRAFT_953945	OAG25099	GO:0003674(molecular_function);GO:0005575(cellular_component);GO:0008150(biological_process)	NA	NA	NA	hypothetical protein CC77DRAFT_953945 [Alternaria alternata]	0.305622	0.3757	0.195885	0.412053	0.266389	0.470974	1.27277	1.29608	1.55929	1.46277	0.745889	0.445907	2.85916e-06	4.27174e-05	yes
CC77DRAFT_1020084	CC77DRAFT_1020084	OAG21296	GO:0005575(cellular_component)	00430(Taurine and hypotaurine metabolism);00460(Cyanoamino acid metabolism);00480(Glutathione metabolism)	K00681	EC:2.3.2.2;EC:3.4.19.13	Gamma-glutamyltransferase [Alternaria tenuissima]	37.1034	22.0958	62.7358	30.3004	50.7272	37.3148	10.974	6.86994	6.48198	14.283	63.6132	23.1008	2.86481e-06	4.27427e-05	yes
CC77DRAFT_9700	CC77DRAFT_9700	OAG25871	GO:0005575(cellular_component);GO:0008152(metabolic process);GO:0016491(oxidoreductase activity)	00460(Cyanoamino acid metabolism)	K10675	EC:4.2.1.66	hypothetical protein CC77DRAFT_9700 [Alternaria alternata]	35.0201	32.3973	34.5493	14.3399	17.3121	17.591	40.4122	40.6114	40.7763	17.9498	27.836	25.4289	2.87965e-06	4.29047e-05	yes
CC77DRAFT_1066932	CC77DRAFT_1066932	OAG14612	GO:0005575(cellular_component);GO:0008150(biological_process);GO:0008270(zinc ion binding)	NA	NA	NA	hypothetical protein CC77DRAFT_1066932 [Alternaria alternata]	36.5584	39.6103	36.7351	68.9487	80.1007	72.2946	24.0746	30.7219	35.3899	53.7828	54.8455	40.6755	2.92462e-06	4.35149e-05	yes
CC77DRAFT_23794	CC77DRAFT_23794	OAG26073	GO:0004497(monooxygenase activity);GO:0044550(secondary metabolite biosynthetic process)	NA	NA	NA	monooxygenase [Alternaria alternata]	1.30274	0	0	0	0	0	0	0	0	1.72589	0	0.960728	2.95046e-06	4.38388e-05	yes
CC77DRAFT_1062602	CC77DRAFT_1062602	OAG19458	NA	NA	NA	NA	hypothetical protein CC77DRAFT_1062602 [Alternaria alternata]	0.2276	0.362472	0.160906	0.136969	0.084631	0.094751	0.297579	3.23469	4.97935	0	0.111805	0.958014	2.96462e-06	4.39887e-05	yes
CC77DRAFT_1081957	CC77DRAFT_1081957	OAG24816	GO:0004497(monooxygenase activity);GO:0044550(secondary metabolite biosynthetic process)	NA	NA	NA	FAD/NAD(P)-binding domain-containing protein [Alternaria alternata]	2.5421	2.69302	2.27376	1.28337	3.20834	2.57975	6.90612	8.03821	9.15035	9.19401	7.54329	3.17832	2.98734e-06	4.42366e-05	yes
CC77DRAFT_1007042	CC77DRAFT_1007042	OAG22503	GO:0004181(metallocarboxypeptidase activity);GO:0005615(extracellular space)	NA	NA	NA	hypothetical protein CC77DRAFT_1007042 [Alternaria alternata]	0.349422	0.173419	0.234058	0.601751	0.391643	0.376204	7.38515	0.634406	0.721818	0.658986	1.20625	0.965208	2.98951e-06	4.42366e-05	yes
CC77DRAFT_1019148	CC77DRAFT_1019148	OAG22140	GO:0016226(iron-sulfur cluster assembly);GO:0051536(iron-sulfur cluster binding)	NA	NA	NA	LET1-like protein [Alternaria alternata]	38.9141	41.896	42.7782	24.0444	18.9236	21.2383	23.4629	22.4272	24.8818	11.5426	10.6131	22.5578	2.99737e-06	4.42922e-05	yes
CC77DRAFT_1056072	CC77DRAFT_1056072	OAG25954	GO:0005886(plasma membrane);GO:0006847(plasma membrane acetate transport);GO:0015123(acetate transmembrane transporter activity)	NA	NA	NA	glyoxylate pathway regulator [Alternaria alternata]	377.426	291.786	313.839	327.735	521.986	518.036	141.414	166.428	110.219	372.281	277.377	341.785	3.09937e-06	4.57368e-05	yes
CC77DRAFT_1070379	CC77DRAFT_1070379	OAG20771	NA	NA	NA	NA	hypothetical protein CC77DRAFT_1070379 [Alternaria alternata]	0.309161	0.559365	1.2067	3.37303	1.96944	1.52773	0.292056	0.355873	0.554965	1.33844	1.70467	1.5969	3.12605e-06	4.60677e-05	yes
CC77DRAFT_1016913	CC77DRAFT_1016913	OAG24540	NA	NA	NA	NA	hypothetical protein CC77DRAFT_1016913 [Alternaria alternata]	14.416	18.2098	10.7461	12.896	13.1099	11.7285	26.6036	45.8732	57.2735	13.3518	10.2926	27.5343	3.18493e-06	4.68499e-05	yes
CC77DRAFT_1021484	CC77DRAFT_1021484	OAG19350	GO:0019172(glyoxalase III activity);GO:0019243(methylglyoxal catabolic process to D-lactate via S-lactoyl-glutathione)	00620(Pyruvate metabolism)	K22211	EC:4.2.1.130	class I glutamine amidotransferase-like protein [Alternaria alternata]	68.2984	50.6649	50.1005	51.1832	44.4674	48.5492	128.7	113.356	82.7045	30.9177	41.3554	59.6501	3.1878e-06	4.68499e-05	yes
CC77DRAFT_1045353	CC77DRAFT_1045353	OAG13448	NA	NA	NA	NA	hypothetical protein CC77DRAFT_1045353 [Alternaria alternata]	3.17354	3.98845	2.52046	1.62479	2.60626	2.43196	5.35453	6.63347	10.3554	2.84074	1.22298	2.77089	3.27254e-06	4.79983e-05	yes
CC77DRAFT_993519	CC77DRAFT_993519	OAG18125	GO:0005315(inorganic phosphate transmembrane transporter activity);GO:0005887(integral component of plasma membrane);GO:0006817(phosphate ion transport)	NA	NA	NA	inorganic phosphate transporter 1-6 /Pi cotransporter [Alternaria alternata]	8.85948	16.9801	16.1196	7.98751	4.85076	8.15634	60.5235	24.6797	17.7983	7.43331	8.70057	20.5772	3.27483e-06	4.79983e-05	yes
CC77DRAFT_1094324	CC77DRAFT_1094324	OAG21131	GO:0003674(molecular_function);GO:0005575(cellular_component);GO:0008150(biological_process)	NA	NA	NA	HPP family protein [Alternaria alternata]	16.21	22.1916	18.5315	15.7566	53.9165	31.6097	5.65458	15.6288	6.91365	9.58126	7.79057	10.5335	3.28206e-06	4.8039e-05	yes
CC77DRAFT_1095859	CC77DRAFT_1095859	OAG19360	GO:0048870(cell motility)	00564(Glycerophospholipid metabolism);00565(Ether lipid metabolism);04144(Endocytosis)	K01115	EC:3.1.4.4	phospholipase D/nuclease [Alternaria alternata]	23.9095	36.4506	34.6047	24.4014	42.5687	36.9371	96.8605	101.811	126.673	103.56	38.8789	37.4543	3.29505e-06	4.8164e-05	yes
CC77DRAFT_457731	CC77DRAFT_457731	OAG15290	GO:0019748(secondary metabolic process);GO:0051213(dioxygenase activity)	00620(Pyruvate metabolism)	K01069	EC:3.1.2.6	Clavaminate synthase-like protein [Alternaria alternata]	59.7721	38.7225	39.5682	35.2895	74.7016	54.563	24.4026	18.5662	15.6236	22.3696	34.2968	21.2772	3.30318e-06	4.82176e-05	yes
CC77DRAFT_748363	CC77DRAFT_748363	OAG22819	GO:0005575(cellular_component)	NA	NA	NA	heme oxygenase-like protein [Alternaria alternata]	21.4329	20.5792	14.9803	19.0383	15.8302	14.394	33.6269	31.903	47.4912	13.3849	14.7881	18.2308	3.32457e-06	4.84643e-05	yes
CC77DRAFT_185988	CC77DRAFT_185988	OAG19112	GO:0003674(molecular_function);GO:0005575(cellular_component);GO:0008150(biological_process)	NA	NA	NA	hypothetical protein CC77DRAFT_185988 [Alternaria alternata]	27.2484	19.3727	22.5322	24.691	43.7998	27.0619	67.7802	34.4916	58.2655	17.5573	19.3625	21.7765	3.38876e-06	4.93335e-05	yes
CC77DRAFT_994574	CC77DRAFT_994574	OAG17939	GO:0005634(nucleus);GO:0005737(cytoplasm)	00270(Cysteine and methionine metabolism)	K08968	EC:1.8.4.14	GAF domain-like protein [Alternaria alternata]	22.7901	24.4096	27.2933	40.5713	26.1852	26.6783	9.62637	6.60332	6.48243	7.50844	17.0547	28.1619	3.40635e-06	4.95228e-05	yes
CC77DRAFT_1020140	CC77DRAFT_1020140	OAG21351	GO:0005576(extracellular region);GO:0006073(cellular glucan metabolic process);GO:0009251(glucan catabolic process);GO:0009277(fungal-type cell wall);GO:0009986(cell surface);GO:0031505(fungal-type cell wall organization);GO:0046557(glucan endo-1,6-beta-glucosidase activity)	NA	NA	NA	glucan 1,3-beta-glucosidase precursor [Alternaria alternata]	0.492503	0.519711	0.638972	1.37321	5.04702	3.18389	0	0.143082	0.442364	0.09675	0.135521	0.874763	3.42007e-06	4.96554e-05	yes
CC77DRAFT_985819	CC77DRAFT_985819	OAG21970	GO:0003674(molecular_function);GO:0005575(cellular_component);GO:0008150(biological_process)	NA	NA	NA	hypothetical protein CC77DRAFT_985819 [Alternaria alternata]	85.8472	119.225	77.1104	57.1907	56.7587	85.6479	211.338	244.999	282.303	312.197	143.603	85.1022	3.51844e-06	5.1015e-05	yes
CC77DRAFT_1025138	CC77DRAFT_1025138	OAG15406	GO:0003674(molecular_function);GO:0005575(cellular_component);GO:0008150(biological_process)	NA	NA	NA	hypothetical protein CC77DRAFT_1025138 [Alternaria alternata]	3.14154	3.95304	1.37359	1.78276	0.690654	0.943416	20.8506	3.51951	4.22337	3.99695	2.5046	3.41204	3.55705e-06	5.15057e-05	yes
CC77DRAFT_1023218	CC77DRAFT_1023218	OAG17040	GO:0004622(lysophospholipase activity);GO:0005811(lipid droplet);GO:0044255(cellular lipid metabolic process)	NA	NA	NA	lipase/serine esteras-like protein [Alternaria alternata]	54.6267	64.5303	55.1296	37.7514	26.9295	33.8391	71.6166	80.738	121.644	45.9757	65.0008	45.3027	3.56594e-06	5.15653e-05	yes
CC77DRAFT_23691	CC77DRAFT_23691	OAG26076	GO:0016787(hydrolase activity)	00590(Arachidonic acid metabolism);04146(Peroxisome)	K08726	EC:3.3.2.10;EC:3.1.3.76	epoxide hydrolase-like protein [Alternaria alternata]	27.9166	33.9553	30.8474	41.2862	27.9723	36.1918	95.3609	85.4931	61.8063	69.771	37.4162	99.5695	3.61639e-06	5.2225e-05	yes
CC77DRAFT_987581	CC77DRAFT_987581	OAG20958	GO:0000768(syncytium formation by plasma membrane fusion);GO:0003674(molecular_function);GO:0005575(cellular_component)	NA	NA	NA	hypothetical protein CC77DRAFT_987581 [Alternaria alternata]	68.7796	54.3983	56.2637	42.2236	51.4163	44.5999	110.946	95.3925	86.5522	86.3422	146.494	124.447	3.69994e-06	5.33602e-05	yes
CC77DRAFT_72410	CC77DRAFT_72410	OAG20628	NA	NA	NA	NA	hypothetical protein CC77DRAFT_72410 [Alternaria alternata]	14.7188	10.5488	9.6852	15.4687	20.3141	15.049	4.73237	5.15556	3.46808	20.0654	8.57086	12.8687	3.80692e-06	5.48298e-05	yes
CC77DRAFT_926100	CC77DRAFT_926100	OAG25603	GO:0004140(dephospho-CoA kinase activity);GO:0015937(coenzyme A biosynthetic process)	00770(Pantothenate and CoA biosynthesis)	K00859	EC:2.7.1.24	hypothetical protein CC77DRAFT_926100 [Alternaria alternata]	4.83673	2.56417	3.88138	4.51783	7.74749	7.74307	23.1043	12.4953	13.6878	8.7246	17.3453	6.70487	3.89233e-06	5.59853e-05	yes
CC77DRAFT_934891	CC77DRAFT_934891	OAG20947	GO:0000001(mitochondrion inheritance);GO:0005743(mitochondrial inner membrane)	NA	NA	NA	hypothetical protein CC77DRAFT_934891 [Alternaria alternata]	24.8941	25.3337	20.1429	20.5128	19.0914	15.8817	41.0573	36.0394	46.0498	21.1404	17.8264	22.709	3.89924e-06	5.60101e-05	yes
CC77DRAFT_1028554	CC77DRAFT_1028554	OAG24820	GO:0003674(molecular_function);GO:0005575(cellular_component)	NA	NA	NA	hypothetical protein CC77DRAFT_1028554 [Alternaria alternata]	66.2169	74.4828	63.599	31.5375	32.8714	41.4704	43.6888	45.1575	45.1608	32.4919	27.4035	29.4234	3.92009e-06	5.62348e-05	yes
CC77DRAFT_1033667	CC77DRAFT_1033667	OAG17168	NA	NA	NA	NA	hypothetical protein CC77DRAFT_1033667 [Alternaria alternata]	581.753	783.819	727.847	394.949	1503.01	940.06	210.46	219.308	139.915	731.762	467.888	271.263	3.94746e-06	5.65523e-05	yes
CC77DRAFT_119389	CC77DRAFT_119389	OAG20307	NA	NA	NA	NA	hypothetical protein CC77DRAFT_119389 [Alternaria alternata]	2.6731	2.71727	2.10259	2.31443	3.02128	1.45007	5.24766	5.42889	6.77831	1.04463	1.22995	2.33096	4.09139e-06	5.85367e-05	yes
CC77DRAFT_245405	CC77DRAFT_245405	OAG17984	GO:0003674(molecular_function);GO:0005634(nucleus);GO:0005829(cytosol);GO:0008150(biological_process);GO:0071944(cell periphery)	NA	NA	NA	smr domain-containing protein [Alternaria alternata]	22.429	21.3782	20.8605	19.0046	15.5042	14.3541	77.6318	36.6824	40.8485	7.71832	16.7723	26.5803	4.1334e-06	5.90595e-05	yes
CC77DRAFT_46887	CC77DRAFT_46887	OAG26406	NA	NA	NA	NA	hypothetical protein CC77DRAFT_46887 [Alternaria alternata]	17.1494	16.8415	14.9499	8.43632	7.6807	8.19876	15.4562	17.0923	21.0379	9.37776	7.85775	10.6235	4.25193e-06	6.06729e-05	yes
CC77DRAFT_729341	CC77DRAFT_729341	OAG22412	GO:0003677(DNA binding);GO:0005634(nucleus);GO:0006351(transcription, DNA-templated);GO:0008270(zinc ion binding)	NA	NA	NA	hypothetical protein CC77DRAFT_729341 [Alternaria alternata]	14.3778	13.0285	13.8298	8.86654	8.54415	10.4144	23.7524	23.0706	21.2567	13.2643	14.836	17.899	4.27144e-06	6.08709e-05	yes
CC77DRAFT_530679	CC77DRAFT_530679	OAG24551	GO:0005575(cellular_component);GO:0008152(metabolic process);GO:0016491(oxidoreductase activity)	NA	NA	NA	NAD(P)-binding protein [Alternaria alternata]	36.1991	18.541	23.9724	12.8221	10.7746	12.661	35.0886	53.8903	57.8853	14.3643	74.7987	66.507	4.28921e-06	6.10435e-05	yes
CC77DRAFT_1021683	CC77DRAFT_1021683	OAG18782	GO:0004806(triglyceride lipase activity);GO:0005575(cellular_component);GO:0016042(lipid catabolic process);GO:0016298(lipase activity);GO:0046486(glycerolipid metabolic process)	NA	NA	NA	alpha/beta-hydrolase [Alternaria alternata]	5.67767	3.31398	4.14441	4.20578	16.3897	13.2916	4.68278	3.1912	3.7678	2.59251	2.90294	2.95162	4.31089e-06	6.12714e-05	yes
CC77DRAFT_1021188	CC77DRAFT_1021188	OAG19815	NA	NA	NA	NA	short-chain dehydrogenase/reductase-like protein SDR [Alternaria alternata]	114.923	106.912	103.053	30.5987	61.2983	53.8083	38.19	20.7068	17.4168	88.1233	44.0136	24.2269	4.34315e-06	6.16488e-05	yes
CC77DRAFT_934623	CC77DRAFT_934623	OAG21247	GO:0006995(cellular response to nitrogen starvation);GO:0031929(TOR signaling);GO:0051213(dioxygenase activity)	NA	NA	NA	hypothetical protein AA0115_g10712 [Alternaria tenuissima]	28.652	52.6976	22.3026	9.21377	16.0988	16.829	38.6939	26.8653	28.0659	80.604	47.8131	39.2009	4.41794e-06	6.26281e-05	yes
CC77DRAFT_941100	CC77DRAFT_941100	OAG17726	GO:0003674(molecular_function);GO:0008150(biological_process);GO:0019028(viral capsid)	NA	NA	NA	hypothetical protein CC77DRAFT_941100 [Alternaria alternata]	42.2096	25.7013	43.3978	39.9308	25.8754	38.3017	11.7878	15.0328	10.0648	11.4182	17.4172	25.7257	4.44868e-06	6.29812e-05	yes
CC77DRAFT_488468	CC77DRAFT_488468	OAG15035	GO:0005575(cellular_component)	00051(Fructose and mannose metabolism)	K18338	EC:3.1.1.65	hypothetical protein CC77DRAFT_488468 [Alternaria alternata]	8.99054	8.18475	10.0687	5.94292	6.45523	8.32272	25.7137	18.2939	17.7294	8.9575	23.6292	25.4729	4.45683e-06	6.30139e-05	yes
CC77DRAFT_468327	CC77DRAFT_468327	OAG15096	NA	NA	NA	NA	hypothetical protein AA0121_g11407 [Alternaria tenuissima]	8.4607	7.98081	6.13741	3.99532	5.05067	5.06183	8.73891	9.30195	14.3411	4.16971	3.04268	4.50222	4.50903e-06	6.36687e-05	yes
CC77DRAFT_926401	CC77DRAFT_926401	OAG25405	GO:0005575(cellular_component);GO:0008150(biological_process)	00010(Glycolysis / Gluconeogenesis);00040(Pentose and glucuronate interconversions);00561(Glycerolipid metabolism)	K00002	EC:1.1.1.2	NADP-dependent alcohol dehydrogenase C [Alternaria alternata]	88.9945	83.3573	51.3361	53.9816	79.5531	103.296	173.685	195.775	285.685	257.165	144.741	112.371	4.59351e-06	6.45985e-05	yes
CC77DRAFT_1056748	CC77DRAFT_1056748	OAG24921	NA	NA	NA	NA	hypothetical protein COCMIDRAFT_39324 [Bipolaris oryzae ATCC 44560]	219.172	810.111	568.264	611.057	777.922	768.033	711.498	1065.82	1249.49	2892.31	2139.47	1300.04	4.59595e-06	6.45985e-05	yes
CC77DRAFT_939139	CC77DRAFT_939139	OAG19128	GO:0000139(Golgi membrane);GO:0006487(protein N-linked glycosylation);GO:0016758(transferase activity, transferring hexosyl groups)	NA	NA	NA	hypothetical protein CC77DRAFT_939139 [Alternaria alternata]	17.3332	10.429	11.506	10.9749	12.9058	10.3792	4.92619	6.34102	3.85701	3.90502	5.68023	5.58447	4.59826e-06	6.45985e-05	yes
CC77DRAFT_1026352	CC77DRAFT_1026352	OAG13773	GO:0003824(catalytic activity);GO:0005575(cellular_component);GO:0005975(carbohydrate metabolic process);GO:0008061(chitin binding);GO:0016810(hydrolase activity, acting on carbon-nitrogen (but not peptide) bonds)	00520(Amino sugar and nucleotide sugar metabolism)	K01452	EC:3.5.1.41	hypothetical protein CC77DRAFT_1026352 [Alternaria alternata]	17.6195	16.5424	29.5364	40.6155	19.6034	18.7789	3.43128	3.08676	4.23867	3.52309	8.68139	33.1806	4.5988e-06	6.45985e-05	yes
CC77DRAFT_1032413	CC77DRAFT_1032413	OAG19020	GO:0005215(transporter activity);GO:0006810(transport);GO:0006857(oligopeptide transport);GO:0016020(membrane)	NA	NA	NA	MFS peptide transporter-like protein Ptr2 [Alternaria alternata]	23.9885	11.3384	22.8794	21.3943	29.5499	32.9902	9.14659	8.93672	6.48916	7.56508	17.8465	9.60325	4.61205e-06	6.47005e-05	yes
CC77DRAFT_1019783	CC77DRAFT_1019783	OAG20978	NA	NA	NA	NA	hypothetical protein CC77DRAFT_1019783 [Alternaria alternata]	26.2482	51.1644	38.6114	18.6965	20.5044	20.2594	14.8597	11.6661	6.45121	19.1976	27.5451	21.0782	4.68538e-06	6.55835e-05	yes
CC77DRAFT_1062735	CC77DRAFT_1062735	OAG18804	GO:0005575(cellular_component)	00260(Glycine, serine and threonine metabolism)	K00108	EC:1.1.99.1	alcohol oxidase [Alternaria alternata]	42.9178	24.5453	77.693	37.8668	54.1737	19.0856	3.90947	3.03359	5.36842	1.79621	17.7717	41.6508	4.68944e-06	6.55835e-05	yes
CC77DRAFT_1082427	CC77DRAFT_1082427	OAG14593	GO:0003674(molecular_function);GO:0005575(cellular_component);GO:0008299(isoprenoid biosynthetic process)	NA	NA	NA	terpenoid synthase [Alternaria alternata]	0.047416	0.024929	0.074202	0.454659	0.063084	0.134721	0.390178	0.263992	0.254324	0.265882	0.425281	2.17664	4.69521e-06	6.55835e-05	yes
CC77DRAFT_994290	CC77DRAFT_994290	OAG17798	GO:0003674(molecular_function);GO:0005575(cellular_component);GO:0008150(biological_process)	NA	NA	NA	hypothetical protein CC77DRAFT_994290 [Alternaria alternata]	116.546	103.984	76.0951	64.7093	98.5241	75.3343	216.692	223.476	337.57	193.403	115.528	93.751	4.70333e-06	6.55835e-05	yes
CC77DRAFT_1097711	CC77DRAFT_1097711	OAG17274	GO:0003674(molecular_function);GO:0005576(extracellular region);GO:0008150(biological_process)	00051(Fructose and mannose metabolism);00680(Methane metabolism);00561(Glycerolipid metabolism)	K00863	EC:2.7.1.28;EC:2.7.1.29	hypothetical protein CC77DRAFT_1097711 [Alternaria alternata]	53.7179	64.7149	138.433	126.441	32.0908	76.436	7.82269	9.78997	7.25191	5.44975	20.3764	84.7596	4.70803e-06	6.55835e-05	yes
CC77DRAFT_181307	CC77DRAFT_181307	OAG19049	GO:0005575(cellular_component)	00254(Aflatoxin biosynthesis)	K17644	EC:1.1.1.349	NAD(P)-binding protein [Alternaria alternata]	11.4051	8.02649	11.4899	7.04437	10.6234	9.97599	3.67271	3.99707	2.91459	2.92504	6.09218	4.2068	4.71142e-06	6.55835e-05	yes
CC77DRAFT_1091803	CC77DRAFT_1091803	OAG23590	GO:0005215(transporter activity);GO:0016021(integral component of membrane);GO:0055085(transmembrane transport)	NA	NA	NA	MFS general substrate transporter [Alternaria alternata]	10.424	7.75142	9.84979	9.67633	7.82789	7.04311	21.4297	16.4363	22.5998	12.1168	15.3217	13.0509	4.81759e-06	6.6975e-05	yes
CC77DRAFT_1044227	CC77DRAFT_1044227	OAG15405	GO:0005575(cellular_component);GO:0008150(biological_process)	NA	NA	NA	laccase-1 precursor [Alternaria alternata]	0.356668	0.717363	0.307227	0.374843	0.047681	0	8.60483	0.809484	1.26107	0.50937	0.57905	1.20388	4.82536e-06	6.69968e-05	yes
CC77DRAFT_987265	CC77DRAFT_987265	OAG21729	GO:0005576(extracellular region);GO:0009277(fungal-type cell wall);GO:0009986(cell surface)	NA	NA	NA	peroxisomal membrane protein pex13 [Alternaria alternata]	2.08753	2.16986	1.76845	1.50918	2.08948	1.75667	3.33933	3.48826	4.30879	0.97613	1.04616	1.43399	4.83587e-06	6.70323e-05	yes
CC77DRAFT_998268	CC77DRAFT_998268	OAG16051	GO:0000324(fungal-type vacuole);GO:0005385(zinc ion transmembrane transporter activity);GO:0010043(response to zinc ion);GO:0016020(membrane);GO:0061088(regulation of sequestering of zinc ion)	NA	NA	NA	family transcriptional regulator [Alternaria alternata]	53.2569	55.6014	46.9139	37.7682	24.3349	34.4335	59.06	63.8488	69.4922	20.5956	24.9137	36.2606	4.84033e-06	6.70323e-05	yes
CC77DRAFT_1086296	CC77DRAFT_1086296	OAG23298	GO:0003674(molecular_function);GO:0006950(response to stress);GO:0016021(integral component of membrane)	NA	NA	NA	RTA1-domain-containing protein [Alternaria alternata]	4.93914	5.5878	7.88492	17.2755	18.0318	13.4203	4.78127	7.67678	3.31338	6.51636	8.70138	6.90748	4.96098e-06	6.86153e-05	yes
CC77DRAFT_235708	CC77DRAFT_235708	OAG17789	NA	NA	NA	NA	alpha/beta-hydrolase [Alternaria alternata]	16.9048	34.7486	29.1238	8.84449	10.9903	16.4486	9.43122	9.28009	5.54296	14.0956	13.7576	14.4243	5.08256e-06	7.02069e-05	yes
CC77DRAFT_944202	CC77DRAFT_944202	OAG16605	GO:0016021(integral component of membrane);GO:0042626(ATPase activity, coupled to transmembrane movement of substances);GO:0055085(transmembrane transport)	NA	NA	NA	hypothetical protein AA0118_g5052 [Alternaria tenuissima]	32.7797	47.4652	29.5297	17.3069	20.3	26.1462	102.341	88.915	63.7564	169.285	54.8507	34.7289	5.11602e-06	7.05789e-05	yes
CC77DRAFT_1018448	CC77DRAFT_1018448	OAG22423	GO:0003674(molecular_function);GO:0005575(cellular_component);GO:0008150(biological_process)	NA	NA	NA	hypothetical protein CC77DRAFT_1018448 [Alternaria alternata]	0.160659	0.382917	0.396512	0.129168	0	0.335858	0.748423	0.602727	1.16655	10.6567	1.66188	0.159736	5.14095e-06	7.08323e-05	yes
CC77DRAFT_392852	CC77DRAFT_392852	OAG16221	GO:0005739(mitochondrion);GO:0008757(S-adenosylmethionine-dependent methyltransferase activity);GO:0032259(methylation)	00564(Glycerophospholipid metabolism)	K13621	NA	hypothetical protein CC77DRAFT_392852 [Alternaria alternata]	4.24282	3.89536	6.03505	10.2779	13.8574	11.759	3.01029	4.99429	5.38935	8.13718	15.8581	7.38368	5.2062e-06	7.164e-05	yes
CC77DRAFT_1007593	CC77DRAFT_1007593	OAG22119	GO:0003993(acid phosphatase activity);GO:0005575(cellular_component);GO:0008150(biological_process)	04146(Peroxisome)	K13237	EC:1.3.1.34	phosphoglycerate mutase-like protein [Alternaria alternata]	33.6709	41.169	36.9184	50.7231	52.9621	35.8507	18.4569	21.5552	16.0954	25.6787	31.4994	35.2838	5.55513e-06	7.63442e-05	yes
CC77DRAFT_1026988	CC77DRAFT_1026988	OAG25830	NA	NA	NA	NA	hypothetical protein CC77DRAFT_1026988 [Alternaria alternata]	1.03176	0.647161	0.729117	1.49369	1.09927	1.31889	6.0128	4.22216	2.24745	3.75144	2.63663	2.11289	5.58007e-06	7.65895e-05	yes
CC77DRAFT_945739	CC77DRAFT_945739	OAG15774	GO:0004497(monooxygenase activity);GO:0044550(secondary metabolite biosynthetic process)	NA	NA	NA	FAD/NAD(P)-binding domain-containing protein [Alternaria alternata]	30.8518	20.9636	21.358	13.8368	23.1896	20.7743	37.9727	42.8125	58.2241	20.9544	17.1622	13.2256	5.60031e-06	7.67697e-05	yes
CC77DRAFT_1038297	CC77DRAFT_1038297	OAG23808	NA	NA	NA	NA	hypothetical protein CUC08_Gglean009079 [Alternaria sp. MG1]	41.7502	37.0061	46.3295	3.52641	12.4763	13.3679	27.8731	12.4745	10.3602	16.3081	16.4037	9.17353	5.69331e-06	7.79457e-05	yes
CC77DRAFT_942265	CC77DRAFT_942265	OAG17561	NA	NA	NA	NA	DUF336-domain-containing protein [Alternaria alternata]	24.4648	35.6451	27.4153	12.0196	15.0776	16.2258	10.1321	13.1006	8.56702	13.1014	8.87705	12.136	5.73754e-06	7.84517e-05	yes
CC77DRAFT_928060	CC77DRAFT_928060	OAG24659	GO:0003674(molecular_function);GO:0005575(cellular_component);GO:0008150(biological_process)	NA	NA	NA	hypothetical protein CC77DRAFT_928060 [Alternaria alternata]	20.7112	24.7955	26.1553	5.26999	8.64121	10.8429	10.8549	5.9365	4.4371	6.15965	10.4173	11.9633	5.98497e-06	8.17316e-05	yes
CC77DRAFT_1023797	CC77DRAFT_1023797	OAG16435	GO:0016020(membrane);GO:0046873(metal ion transmembrane transporter activity);GO:0098655(cation transmembrane transport);GO:1990816(vacuole-mitochondrion membrane contact site)	NA	NA	NA	magnesium transporter ALR2 [Alternaria alternata]	20.6384	21.5868	15.2335	14.4438	12.7863	14.2559	28.6304	26.3475	40.6438	15.0341	12.1235	16.4269	6.01006e-06	8.19706e-05	yes
CC77DRAFT_1015799	CC77DRAFT_1015799	OAG26512	GO:0005575(cellular_component)	NA	NA	NA	hypothetical protein CC77DRAFT_1015799 [Alternaria alternata]	15.013	11.7194	16.6027	7.82828	8.53432	9.39386	5.95593	5.67559	3.11576	4.31504	7.84278	7.44532	6.04326e-06	8.23195e-05	yes
CC77DRAFT_1016208	CC77DRAFT_1016208	OAG25228	NA	NA	NA	NA	hypothetical protein CC77DRAFT_1016208 [Alternaria alternata]	14.74	8.1934	9.61128	15.0321	43.5122	25.3752	17.7002	20.604	11.5439	90.9665	52.4632	17.4399	6.06222e-06	8.24737e-05	yes
CC77DRAFT_945371	CC77DRAFT_945371	OAG16037	GO:0005773(vacuole);GO:0005887(integral component of plasma membrane);GO:0015193(L-proline transmembrane transporter activity);GO:0015297(antiporter activity)	NA	NA	NA	amino-acid permease inda1 [Alternaria alternata]	52.442	44.152	61.5234	20.2265	20.3702	21.0076	79.7903	19.5701	28.3621	15.4119	17.5145	16.5181	6.08713e-06	8.27083e-05	yes
CC77DRAFT_1067930	CC77DRAFT_1067930	OAG13408	GO:0005302(L-tyrosine transmembrane transporter activity);GO:0005774(vacuolar membrane);GO:0015186(L-glutamine transmembrane transporter activity);GO:0015188(L-isoleucine transmembrane transporter activity)	00564(Glycerophospholipid metabolism)	K00111	EC:1.1.5.3	putative amino acid transporter [Alternaria alternata]	6.89388	13.1709	8.10743	3.82239	5.82883	4.37052	3.44191	5.53342	6.40516	2.12318	1.3999	3.12087	6.11543e-06	8.29886e-05	yes
CC77DRAFT_1056855	CC77DRAFT_1056855	OAG25045	GO:0004450(isocitrate dehydrogenase (NADP+) activity);GO:0005576(extracellular region);GO:0005737(cytoplasm);GO:0005739(mitochondrion);GO:0005777(peroxisome);GO:0006099(tricarboxylic acid cycle);GO:0006102(isocitrate metabolic process);GO:0006537(glutamate biosynthetic process);GO:0042645(mitochondrial nucleoid)	00020(Citrate cycle (TCA cycle));00480(Glutathione metabolism);04146(Peroxisome)	K00031	EC:1.1.1.42	isocitrate dehydrogenase NADP-dependent [Alternaria alternata]	166.161	150.433	197.294	115.319	99.3119	106.993	65.5565	61.1409	58.1586	62.0498	92.4289	126.157	6.25087e-06	8.472e-05	yes
CC77DRAFT_1066174	CC77DRAFT_1066174	OAG15280	GO:0003674(molecular_function);GO:0005739(mitochondrion);GO:0005783(endoplasmic reticulum);GO:0008150(biological_process);GO:0016020(membrane)	00630(Glyoxylate and dicarboxylate metabolism);00680(Methane metabolism);00260(Glycine, serine and threonine metabolism)	K00018	EC:1.1.1.29	hypothetical protein CC77DRAFT_1066174 [Alternaria alternata]	160.882	154.178	155.789	247.196	328.678	241.028	107.216	133.697	62.148	189.57	182.913	201.631	6.3035e-06	8.53263e-05	yes
CC77DRAFT_1007639	CC77DRAFT_1007639	OAG22179	GO:0004497(monooxygenase activity);GO:0055114(oxidation-reduction process)	00650(Butanoate metabolism);00250(Alanine, aspartate and glutamate metabolism);00310(Lysine degradation);00350(Tyrosine metabolism);00760(Nicotinate and nicotinamide metabolism)	K00135	EC:1.2.1.16;EC:1.2.1.79	FAD/NAD(P)-binding domain-containing protein [Alternaria alternata]	78.6179	76.9478	103.626	108.333	318.533	201.321	49.445	72.0453	48.1192	146.172	110.42	74.7691	6.32937e-06	8.55693e-05	yes
CC77DRAFT_1054482	CC77DRAFT_1054482	OAG15018	GO:0005575(cellular_component);GO:0008152(metabolic process);GO:0016491(oxidoreductase activity)	03030(DNA replication);04111(Cell cycle - yeast);04113(Meiosis - yeast)	K02541	EC:3.6.4.12	hypothetical protein AA0119_g7317 [Alternaria tenuissima]	44.3496	22.56	20.2992	7.10133	9.58176	9.90681	22.494	63.9313	70.6347	15.3121	107.618	48.5177	6.35467e-06	8.58039e-05	yes
CC77DRAFT_1061974	CC77DRAFT_1061974	OAG19627	GO:0003674(molecular_function);GO:0005575(cellular_component);GO:0008150(biological_process)	NA	NA	NA	hypothetical protein CC77DRAFT_1061974 [Alternaria alternata]	10.8303	11.7146	15.891	18.6139	16.7657	12.0294	4.14076	2.63757	2.85354	2.87445	13.2512	16.7842	6.45844e-06	8.70963e-05	yes
CC77DRAFT_941850	CC77DRAFT_941850	OAG17628	GO:0003824(catalytic activity);GO:0005575(cellular_component);GO:0008150(biological_process);GO:0016491(oxidoreductase activity);GO:0020037(heme binding)	00620(Pyruvate metabolism)	K00101	EC:1.1.2.3	L-lactate dehydrogenase [Alternaria alternata]	42.5663	28.9222	32.9854	18.3513	14.7696	19.2739	16.9067	15.5959	14.7306	17.5589	13.7624	16.4004	6.8864e-06	9.27517e-05	yes
CC77DRAFT_961144	CC77DRAFT_961144	OAG21747	NA	NA	NA	NA	hypothetical protein CC77DRAFT_961144 [Alternaria alternata]	0	0	0	0	0	0	1.24341	0	0	1.15519	0	0.81626	7.00079e-06	9.41687e-05	yes
CC77DRAFT_300334	CC77DRAFT_300334	OAG25073	GO:0016021(integral component of membrane);GO:0042626(ATPase activity, coupled to transmembrane movement of substances);GO:0055085(transmembrane transport)	02010(ABC transporters)	K05658	EC:3.6.3.44	P-loop containing nucleoside triphosphate hydrolase protein [Alternaria alternata]	20.0729	18.4001	16.8902	23.2121	17.0313	13.2886	29.7473	38.0133	57.4973	15.0479	22.175	21.129	7.00904e-06	9.41687e-05	yes
CC77DRAFT_928600	CC77DRAFT_928600	OAG24067	GO:0003674(molecular_function);GO:0005575(cellular_component);GO:0008150(biological_process)	NA	NA	NA	hypothetical protein CC77DRAFT_928600 [Alternaria alternata]	112.645	115.611	90.9973	65.6718	79.2789	95.4982	169.048	184.295	283.692	109.642	87.2579	88.2216	7.3159e-06	9.81694e-05	yes
CC77DRAFT_939677	CC77DRAFT_939677	OAG18407	GO:0003674(molecular_function);GO:0005622(intracellular);GO:0008150(biological_process)	NA	NA	NA	hypothetical protein CC77DRAFT_939677 [Alternaria alternata]	2.62242	1.7789	2.65994	2.10985	2.15181	1.61444	11.859	6.68809	7.52741	30.8072	3.68953	3.12463	7.36701e-06	9.87326e-05	yes
CC77DRAFT_938156	CC77DRAFT_938156	OAG19545	GO:0003674(molecular_function);GO:0005575(cellular_component);GO:0006281(DNA repair);GO:0006974(cellular response to DNA damage stimulus);GO:0031572(G2 DNA damage checkpoint)	NA	NA	NA	hypothetical protein CC77DRAFT_938156 [Alternaria alternata]	11.6997	12.6553	8.64763	7.21975	6.81615	6.80578	14.3926	17.7617	21.6307	8.30155	7.37212	9.526	7.66514e-06	0.000102571	yes
CC77DRAFT_1063742	CC77DRAFT_1063742	OAG17738	NA	NA	NA	NA	hypothetical protein CC77DRAFT_1063742 [Alternaria alternata]	76.2967	42.4865	43.9326	37.3527	127.623	106.364	194.314	168.923	184.52	88.9264	78.4416	63.0709	7.67239e-06	0.000102571	yes
CC77DRAFT_1072587	CC77DRAFT_1072587	OAG19426	GO:0000122(negative regulation of transcription by RNA polymerase II);GO:0000749(response to pheromone triggering conjugation with cellular fusion);GO:0000909(sporocarp development involved in sexual reproduction);GO:0001302(replicative cell aging);GO:0001402(signal transduction involved in filamentous growth);GO:0001403(invasive growth in response to glucose limitation);GO:0001664(G-protein coup…	NA	NA	NA	guanine nucleotide binding protein, alpha subunit [Alternaria alternata]	71.6895	65.877	63.7216	47.2039	54.1044	54.7202	111.185	113.255	127.361	70.7116	62.0079	53.0242	7.79553e-06	0.000104088	yes
CC77DRAFT_937059	CC77DRAFT_937059	OAG19816	GO:0005576(extracellular region);GO:0008152(metabolic process);GO:0016491(oxidoreductase activity)	00240(Pyrimidine metabolism);00260(Glycine, serine and threonine metabolism)	K16066	EC:1.1.1.381;EC:1.1.1.-	NAD(P)-binding protein [Alternaria alternata]	31.9946	33.4295	28.7663	60.9581	23.5523	50.5975	8.80672	10.7913	8.49555	7.48642	9.93812	34.7506	7.81766e-06	0.000104255	yes
CC77DRAFT_628634	CC77DRAFT_628634	OAG23840	NA	NA	NA	NA	hypothetical protein CC77DRAFT_628634 [Alternaria alternata]	104.168	88.0757	103.933	96.5409	71.9174	106.082	229.489	237.004	226.215	229.727	170.938	117.756	7.89047e-06	0.000105079	yes
CC77DRAFT_1057692	CC77DRAFT_1057692	OAG24474	NA	00061(Fatty acid biosynthesis);01040(Biosynthesis of unsaturated fatty acids);00780(Biotin metabolism);00333(Prodigiosin biosyntheses)	K00059	EC:1.1.1.100	hypothetical protein CC77DRAFT_1057692 [Alternaria alternata]	249.344	268.918	282.831	569.79	837.852	507.828	251.971	341.578	217.891	394.636	360.857	450.648	7.89895e-06	0.000105079	yes
CC77DRAFT_1038512	CC77DRAFT_1038512	OAG24117	GO:0008152(metabolic process);GO:0009514(glyoxysome);GO:0016491(oxidoreductase activity)	NA	NA	NA	3-alpha,7-alpha,12-alpha-trihydroxy-5-beta-cholest-24-enoyl-CoAhydratase-like protein [Alternaria alternata]	41.6632	30.1565	43.9725	44.881	38.2271	36.2314	17.0819	14.5674	17.0337	35.0133	25.2736	27.2336	7.96118e-06	0.000105777	yes
CC77DRAFT_1064506	CC77DRAFT_1064506	OAG17249	GO:0003725(double-stranded RNA binding);GO:0004525(ribonuclease III activity);GO:0006396(RNA processing);GO:0090502(RNA phosphodiester bond hydrolysis, endonucleolytic)	03008(Ribosome biogenesis in eukaryotes)	K03685	EC:3.1.26.3	ribonuclease III [Alternaria alternata]	58.2018	60.0712	46.787	28.9688	32.0083	30.0779	76.0294	101.175	125.076	87.4107	50.1627	34.7243	8.29198e-06	0.000110037	yes
CC77DRAFT_918382	CC77DRAFT_918382	OAG17250	NA	NA	NA	NA	hypothetical protein CC77DRAFT_918382, partial [Alternaria alternata]	42.1725	45.487	32.2008	24.2876	29.797	27.4323	82.4236	81.9998	110.611	77.8606	44.0675	25.2813	8.33149e-06	0.000110425	yes
CC77DRAFT_1004718	CC77DRAFT_1004718	OAG25050	NA	NA	NA	NA	peptidase C15, pyroglutamyl peptidase I-like protein [Alternaria alternata]	20.88	14.924	17.4978	5.986	7.97294	6.64214	11.6295	16.37	10.5802	3.95342	4.74409	8.79894	8.36243e-06	0.0001107	yes
CC77DRAFT_998131	CC77DRAFT_998131	OAG15986	GO:0003674(molecular_function);GO:0016021(integral component of membrane);GO:0055085(transmembrane transport)	NA	NA	NA	MFS general substrate transporter [Alternaria alternata]	143.396	209.173	254.879	200.312	290.752	255.533	107.235	57.8455	100.938	40.5606	109.353	97.9614	8.41791e-06	0.000111298	yes
CC77DRAFT_1044208	CC77DRAFT_1044208	OAG15375	GO:0003713(transcription coactivator activity);GO:0005634(nucleus);GO:0008195(phosphatidate phosphatase activity);GO:0009062(fatty acid catabolic process);GO:0019432(triglyceride biosynthetic process);GO:0045944(positive regulation of transcription by RNA polymerase II)	00561(Glycerolipid metabolism);00564(Glycerophospholipid metabolism)	K15728	EC:3.1.3.4	nuclear elongation and deformation protein 1 [Alternaria alternata]	44.6857	45.3108	29.8234	21.1233	26.4255	25.9705	49.8562	61.186	80.2628	38.2065	29.7741	35.9045	8.5896e-06	0.000113429	yes
CC77DRAFT_704041	CC77DRAFT_704041	OAG23241	GO:0005351(carbohydrate:proton symporter activity);GO:0005355(glucose transmembrane transporter activity);GO:0005887(integral component of plasma membrane);GO:0046323(glucose import)	00230(Purine metabolism)	K01487	EC:3.5.4.3	general substrate transporter [Alternaria alternata]	1.22327	1.94785	1.10081	2.64769	1.38706	1.55743	3.91641	6.26803	4.91181	3.04185	1.9124	3.54405	8.8598e-06	0.000116854	yes
CC77DRAFT_1020056	CC77DRAFT_1020056	OAG21267	GO:0003824(catalytic activity);GO:0004084(branched-chain-amino-acid transaminase activity);GO:0005575(cellular_component);GO:0008152(metabolic process);GO:0009081(branched-chain amino acid metabolic process)	00270(Cysteine and methionine metabolism);00280(Valine, leucine and isoleucine degradation);00290(Valine, leucine and isoleucine biosynthesis);00770(Pantothenate and CoA biosynthesis)	K00826	EC:2.6.1.42	branched-chain amino acid aminotransferase II [Alternaria alternata]	113.819	86.4487	147.407	86.0992	109.155	86.7206	46.3288	39.3289	29.9266	25.1148	48.7264	78.5161	9.06921e-06	0.00011947	yes
CC77DRAFT_1042367	CC77DRAFT_1042367	OAG17756	GO:0003959(NADPH dehydrogenase activity);GO:0005509(calcium ion binding);GO:0031304(intrinsic component of mitochondrial inner membrane);GO:0055114(oxidation-reduction process)	00190(Oxidative phosphorylation)	K03885	EC:1.6.99.3	hypothetical protein CC77DRAFT_1042367 [Alternaria alternata]	23.1312	24.0425	18.2895	22.5003	22.66	23.1196	60.8016	49.6845	87.2274	74.4656	33.5917	19.1675	9.11413e-06	0.000119916	yes
CC77DRAFT_959006	CC77DRAFT_959006	OAG22659	GO:0003674(molecular_function);GO:0005575(cellular_component);GO:0008150(biological_process)	NA	NA	NA	hypothetical protein AA0120_g12753 [Alternaria tenuissima]	0.658832	1.02966	0.603262	1.49797	1.40392	1.17705	2.68731	2.64384	5.55635	2.68511	1.64113	1.1667	9.27414e-06	0.000121873	yes
CC77DRAFT_1022396	CC77DRAFT_1022396	OAG18153	NA	NA	NA	NA	hypothetical protein CC77DRAFT_1022396 [Alternaria alternata]	32.7725	68.3768	64.5188	27.9271	32.8174	43.1084	116.593	137.655	96.9067	307.657	124.346	42.7749	9.68671e-06	0.00012714	yes
CC77DRAFT_839269	CC77DRAFT_839269	OAG21795	GO:0003674(molecular_function);GO:0005575(cellular_component);GO:0008150(biological_process)	NA	NA	NA	hypothetical protein CC77DRAFT_839269 [Alternaria alternata]	5.49869	3.88766	4.87213	6.60634	2.43923	2.37846	12.943	13.1366	12.321	4.62242	4.16715	6.80369	9.71306e-06	0.000127331	yes
CC77DRAFT_137453	CC77DRAFT_137453	OAG19749	GO:0005783(endoplasmic reticulum);GO:0005794(Golgi apparatus);GO:0016491(oxidoreductase activity);GO:0016747(transferase activity, transferring acyl groups other than amino-acyl groups);GO:0055114(oxidation-reduction process)	00790(Folate biosynthesis)	K01113	EC:3.1.3.1	putative zinc alcohol dehydrogenase [Alternaria alternata]	26.2812	15.8023	14.4746	5.84977	16.0756	14.4665	3.09174	3.28213	4.56463	1.35326	9.94054	3.13195	9.83479e-06	0.00012877	yes
CC77DRAFT_938903	CC77DRAFT_938903	OAG18884	GO:0003824(catalytic activity);GO:0005777(peroxisome);GO:0009102(biotin biosynthetic process);GO:0030170(pyridoxal phosphate binding)	00780(Biotin metabolism)	K00652	EC:2.3.1.47	5-aminolevulinate synthase [Alternaria alternata]	0.420762	0.400295	0.227142	0.365887	0.31227	0.190386	1.20935	1.23764	1.32859	0.815065	0.866179	0.566886	9.88814e-06	0.000129211	yes
CC77DRAFT_735261	CC77DRAFT_735261	OAG22553	GO:0005794(Golgi apparatus);GO:0015205(nucleobase transmembrane transporter activity);GO:0015851(nucleobase transport);GO:0016020(membrane);GO:0055085(transmembrane transport)	NA	NA	NA	uracil permease [Alternaria alternata]	34.5281	13.6003	47.826	18.1796	22.4089	21.2575	9.22307	8.66493	6.59699	11.0159	22.567	13.4248	9.89237e-06	0.000129211	yes
CC77DRAFT_982264	CC77DRAFT_982264	OAG23547	GO:0000324(fungal-type vacuole);GO:0000934(porous cell septum);GO:0001411(hyphal tip);GO:0004100(chitin synthase activity);GO:0006031(chitin biosynthetic process);GO:0016020(membrane);GO:0030428(cell septum);GO:0030448(hyphal growth);GO:0031521(spitzenkorper);GO:0048315(conidium formation)	00520(Amino sugar and nucleotide sugar metabolism)	K00698	EC:2.4.1.16	family 2 glycosyltransferase [Alternaria alternata]	1.8357	2.94602	1.58992	0.299973	0.689856	0.805255	1.41751	1.93627	2.33643	0.93658	0.730668	1.10893	1.00015e-05	0.000130479	yes
CC77DRAFT_971056	CC77DRAFT_971056	OAG16610	GO:0003824(catalytic activity);GO:0005575(cellular_component);GO:0008150(biological_process);GO:0030151(molybdenum ion binding);GO:0030170(pyridoxal phosphate binding)	00630(Glyoxylate and dicarboxylate metabolism);00680(Methane metabolism);00260(Glycine, serine and threonine metabolism);00460(Cyanoamino acid metabolism);00670(One carbon pool by folate)	K00600	EC:2.1.2.1	hypothetical protein CC77DRAFT_971056 [Alternaria alternata]	1.79123	3.05925	1.72862	2.53677	3.02756	3.86798	5.53112	3.19198	1.78251	4.69146	8.70757	14.4202	1.00381e-05	0.000130798	yes
CC77DRAFT_934420	CC77DRAFT_934420	OAG21031	NA	NA	NA	NA	N-acetylglucosaminyltransferas-like protein [Alternaria alternata]	1.52406	1.3337	1.00611	1.01444	0.839644	0.799397	9.73525	1.62899	2.54346	1.8446	3.681	2.74746	1.0063e-05	0.000130964	yes
CC77DRAFT_932815	CC77DRAFT_932815	OAG22046	GO:0003674(molecular_function);GO:0005575(cellular_component);GO:0008150(biological_process)	NA	NA	NA	hypothetical protein CC77DRAFT_932815 [Alternaria alternata]	0.248478	0.268599	0.240871	0.401162	0.039662	0.109102	2.58458	0.928617	0.815782	1.11467	0.457446	1.04254	1.01261e-05	0.000131627	yes
CC77DRAFT_836856	CC77DRAFT_836856	OAG21737	GO:0005887(integral component of plasma membrane);GO:0015179(L-amino acid transmembrane transporter activity);GO:0015297(antiporter activity)	00562(Inositol phosphate metabolism);04070(Phosphatidylinositol signaling system)	K19801	EC:2.7.1.67	amino acid transporter [Alternaria alternata]	1.75132	0.538976	1.23134	0.466322	5.90938	3.66748	0.223473	0.399242	0.244335	0.380927	1.44738	0.212048	1.01919e-05	0.000132323	yes
CC77DRAFT_1032716	CC77DRAFT_1032716	OAG18654	GO:0032324(molybdopterin cofactor biosynthetic process)	00790(Folate biosynthesis);04122(Sulfur relay system)	K03639	EC:4.1.99.22	molybdenum cofactor biosynthesis prote [Alternaria alternata]	61.1857	79.0762	54.191	29.6229	32.232	36.4485	64.5344	64.4006	78.2079	29.3278	24.4308	47.1249	1.02125e-05	0.000132432	yes
CC77DRAFT_1031806	CC77DRAFT_1031806	OAG19758	GO:0003674(molecular_function);GO:0030176(integral component of endoplasmic reticulum membrane);GO:2001256(regulation of store-operated calcium entry)	04139(Mitophagy - yeast)	K17764	NA	hypothetical protein CC77DRAFT_1031806 [Alternaria alternata]	88.3056	74.6657	61.2914	59.598	37.7733	40.7633	93.5954	121.877	97.3534	30.9567	22.6774	58.0203	1.02912e-05	0.000133292	yes
CC77DRAFT_1017952	CC77DRAFT_1017952	OAG23122	GO:0000166(nucleotide binding);GO:0003676(nucleic acid binding);GO:0005681(spliceosomal complex);GO:0005730(nucleolus);GO:0008150(biological_process)	NA	NA	NA	DnaJ-domain-containing protein [Alternaria alternata]	25.1165	28.9924	21.3551	16.0109	12.0862	14.4111	29.3495	32.1813	29.3135	8.88164	8.77006	17.558	1.0309e-05	0.000133362	yes
CC77DRAFT_1017276	CC77DRAFT_1017276	OAG23620	GO:0003674(molecular_function);GO:0005634(nucleus);GO:0032210(regulation of telomere maintenance via telomerase)	03010(Ribosome)	K02896	NA	hypothetical protein CC77DRAFT_1017276 [Alternaria alternata]	14.0948	14.6128	15.8252	7.97233	7.93961	9.12931	5.0401	5.57119	5.29467	4.10962	6.55062	8.22307	1.04818e-05	0.000135436	yes
CC77DRAFT_928246	CC77DRAFT_928246	OAG24420	GO:0005634(nucleus);GO:0008568(microtubule-severing ATPase activity);GO:0031122(cytoplasmic microtubule organization)	NA	NA	NA	AAA-domain-containing protein [Alternaria alternata]	10.7911	8.82788	8.96702	6.56172	6.46372	6.43375	15.5424	13.2385	19.7778	8.95294	6.22536	7.14701	1.07268e-05	0.000138436	yes
CC77DRAFT_1018245	CC77DRAFT_1018245	OAG23424	GO:0000151(ubiquitin ligase complex);GO:0005515(protein binding);GO:0005634(nucleus);GO:0005829(cytosol);GO:0030674(protein binding, bridging);GO:0070647(protein modification by small protein conjugation or removal)	NA	NA	NA	RCC1/BLIP-II protein [Alternaria alternata]	8.40716	8.84807	6.32543	5.30714	4.83674	5.88904	10.2763	12.3249	17.5202	5.50835	4.60937	5.9672	1.08122e-05	0.000139347	yes
CC77DRAFT_1007444	CC77DRAFT_1007444	OAG21946	NA	NA	NA	NA	hypothetical protein CC77DRAFT_1007444 [Alternaria alternata]	16.3755	20.857	18.3925	11.5833	17.5433	12.9543	11.3836	10.3536	8.99309	3.92119	3.29047	8.31977	1.08364e-05	0.000139347	yes
CC77DRAFT_1090174	CC77DRAFT_1090174	OAG26255	GO:0003674(molecular_function);GO:0005575(cellular_component);GO:0008150(biological_process)	NA	NA	NA	hypothetical protein CC77DRAFT_1090174 [Alternaria alternata]	2.80944	3.59594	4.54924	0.700227	1.74831	1.6649	0.726733	0.588917	0.780479	0.368823	1.34951	1.96905	1.08466e-05	0.000139347	yes
CC77DRAFT_455377	CC77DRAFT_455377	OAG15248	GO:0005575(cellular_component)	NA	NA	NA	hypothetical protein CC77DRAFT_455377 [Alternaria alternata]	25.742	6.92438	20.237	17.2687	4.0642	2.53701	21.0271	25.4598	27.2274	0.555063	1.69514	4.71228	1.0849e-05	0.000139347	yes
CC77DRAFT_1019420	CC77DRAFT_1019420	OAG21487	GO:0003824(catalytic activity);GO:1903046(meiotic cell cycle process)	NA	NA	NA	hypothetical protein CC77DRAFT_1019420 [Alternaria alternata]	11.3771	11.3236	13.6532	3.79359	5.5988	5.01256	4.21975	3.61979	2.90782	3.41133	4.09263	9.42995	1.09835e-05	0.000140907	yes
CC77DRAFT_978397	CC77DRAFT_978397	OAG25965	GO:0005216(ion channel activity);GO:0005247(voltage-gated chloride channel activity);GO:0005886(plasma membrane);GO:0006821(chloride transport);GO:0006878(cellular copper ion homeostasis);GO:0055085(transmembrane transport)	NA	NA	NA	chloride channel protein 3 [Alternaria alternata]	34.0414	28.0771	25.0081	26.4906	31.5541	25.9061	59.4459	53.0946	77.1458	39.985	28.2964	26.5011	1.10391e-05	0.000141453	yes
CC77DRAFT_1034369	CC77DRAFT_1034369	OAG16357	GO:0003674(molecular_function);GO:0005575(cellular_component);GO:0007165(signal transduction)	03013(RNA transport);03015(mRNA surveillance pathway)	K14326	EC:3.6.4.-	hypothetical protein CC77DRAFT_1034369 [Alternaria alternata]	1.5401	1.52991	1.27934	8.13795	0.81494	1.27191	20.4929	7.20707	3.73529	2.93047	20.0046	38.9515	1.11997e-05	0.000143341	yes
CC77DRAFT_1059430	CC77DRAFT_1059430	OAG22535	GO:0003674(molecular_function);GO:0005575(cellular_component);GO:0008150(biological_process)	NA	NA	NA	hypothetical protein CC77DRAFT_1059430 [Alternaria alternata]	0.73262	8.3896	0.411561	0.33714	0.452081	0.516325	0.659342	0.398537	0.555321	0.52748	0.550642	0.752146	1.13881e-05	0.000145579	yes
CC77DRAFT_939847	CC77DRAFT_939847	OAG18760	GO:0003674(molecular_function);GO:0006950(response to stress);GO:0016021(integral component of membrane)	NA	NA	NA	RTA1-domain-containing protein [Alternaria alternata]	76.1038	124.539	61.305	42.5333	53.4222	55.5389	189.787	152.08	127.745	84.0627	116.964	52.4612	1.14978e-05	0.000146808	yes
CC77DRAFT_1044062	CC77DRAFT_1044062	OAG15580	GO:0005575(cellular_component);GO:0008152(metabolic process);GO:0016491(oxidoreductase activity)	00040(Pentose and glucuronate interconversions)	K00065	EC:1.1.1.127	NAD(P)-binding protein [Alternaria alternata]	10.7344	8.42166	8.254	11.6979	13.6758	14.0839	2.98116	4.89734	4.68323	8.77154	9.7206	7.9377	1.15134e-05	0.000146833	yes
CC77DRAFT_1007506	CC77DRAFT_1007506	OAG22014	GO:0003674(molecular_function)	03440(Homologous recombination);03450(Non-homologous end-joining)	K10866	EC:3.6.-.-	MFS general substrate transporter [Alternaria alternata]	3.14508	1.87985	2.24421	2.66223	1.82893	1.40498	3.27493	6.8503	7.01653	2.00099	1.48733	1.99573	1.17365e-05	0.000149502	yes
CC77DRAFT_953318	CC77DRAFT_953318	OAG26476	NA	NA	NA	NA	hypothetical protein CC77DRAFT_953318 [Alternaria alternata]	19.4207	0	0	0	0	0	0	0	0	0	0	18.7543	1.18076e-05	0.00015023	yes
CC77DRAFT_940513	CC77DRAFT_940513	OAG18044	GO:0008194(UDP-glycosyltransferase activity);GO:0009813(flavonoid biosynthetic process);GO:0043231(intracellular membrane-bounded organelle);GO:0052696(flavonoid glucuronidation)	NA	NA	NA	glycosyl transferas-like protein [Alternaria alternata]	332.484	326.997	265.837	70.5242	124.101	116.632	187.089	75.5378	67.8274	121.88	150.675	103.246	1.19977e-05	0.00015247	yes
CC77DRAFT_1023068	CC77DRAFT_1023068	OAG17555	GO:0003674(molecular_function);GO:0005575(cellular_component);GO:0008150(biological_process)	00480(Glutathione metabolism)	K00799	EC:2.5.1.18	glutathione S-transferase [Alternaria alternata]	190.547	163.622	158.414	116.373	86.0164	95.4008	164.02	224.672	169.38	93.5543	94.3421	73.1429	1.22577e-05	0.000155591	yes
CC77DRAFT_1022959	CC77DRAFT_1022959	OAG17433	GO:0004617(phosphoglycerate dehydrogenase activity);GO:0005829(cytosol);GO:0008863(formate dehydrogenase (NAD+) activity);GO:0009070(serine family amino acid biosynthetic process);GO:0042183(formate catabolic process)	00630(Glyoxylate and dicarboxylate metabolism);00680(Methane metabolism)	K00122	EC:1.17.1.9	formate dehydrogenase [Alternaria alternata]	197.389	330.149	191.525	1041.34	379.718	510.159	432.286	558.254	409.039	2157.38	1470.89	443.926	1.23322e-05	0.000156309	yes
CC77DRAFT_942406	CC77DRAFT_942406	OAG17121	GO:0005253(anion channel activity);GO:0005886(plasma membrane);GO:0006820(anion transport);GO:0008509(anion transmembrane transporter activity)	NA	NA	NA	hypothetical protein CC77DRAFT_942406 [Alternaria alternata]	0.964668	1.03466	0.759694	0.51552	1.07287	0.934739	3.25269	3.10853	4.7466	2.81607	1.32127	0.573928	1.23432e-05	0.000156309	yes
CC77DRAFT_1035305	CC77DRAFT_1035305	OAG15045	GO:0005385(zinc ion transmembrane transporter activity);GO:0010043(response to zinc ion);GO:0016020(membrane);GO:0016021(integral component of membrane);GO:0071577(zinc II ion transmembrane transport)	NA	NA	NA	Fe2+/Zn2+ regulated transporter [Alternaria alternata]	0.290253	0.179984	0.741644	9.99651	1.551	1.9647	1.10337	1.81128	0.322258	1.53137	2.03535	0.968337	1.23795e-05	0.000156584	yes
CC77DRAFT_1017919	CC77DRAFT_1017919	OAG23085	GO:0005622(intracellular);GO:0008270(zinc ion binding);GO:0016491(oxidoreductase activity);GO:0055114(oxidation-reduction process)	00640(Propanoate metabolism)	K18369	EC:1.1.1.-	GroES-like protein [Alternaria alternata]	33.3586	33.1259	29.9563	40.6559	44.8292	51.2617	17.9796	17.4796	14.3622	21.5731	32.4429	40.3362	1.24467e-05	0.00015725	yes
CC77DRAFT_935643	CC77DRAFT_935643	OAG20590	GO:0005575(cellular_component)	00350(Tyrosine metabolism)	K00505	EC:1.14.18.1	Di-copper centre-containing protein [Alternaria alternata]	1569.02	1354.56	2042.48	4886.23	2331.79	2568.7	628.471	865.625	936.86	929.143	1559.82	1410.63	1.25152e-05	0.000157932	yes
CC77DRAFT_1018307	CC77DRAFT_1018307	OAG23496	NA	NA	NA	NA	hypothetical protein AA0115_g6568 [Alternaria tenuissima]	1.77952	0	2.18578	6.69793	10.0522	7.85768	1.03549	0.399836	0.371469	2.27733	9.36404	5.33898	1.26512e-05	0.000159462	yes
CC77DRAFT_1066735	CC77DRAFT_1066735	OAG14677	NA	NA	NA	NA	hypothetical protein CC77DRAFT_1066735 [Alternaria alternata]	1.28583	0.604824	1.21323	4.32912	2.17695	3.73257	1.16845	1.23234	1.44929	3.32087	3.88509	4.14154	1.31102e-05	0.000165054	yes
CC77DRAFT_1060728	CC77DRAFT_1060728	OAG21025	GO:0003677(DNA binding);GO:0005634(nucleus);GO:0006351(transcription, DNA-templated);GO:0008270(zinc ion binding)	00010(Glycolysis / Gluconeogenesis);00053(Ascorbate and aldarate metabolism);00620(Pyruvate metabolism);00071(Fatty acid degradation);00561(Glycerolipid metabolism);00280(Valine, leucine and isoleucine degradation);00310(Lysine degradation);00330(Arginine and proline metabolism);00340(Histidine metabolism);00380(Tryptophan metabolism);00410(beta-Alanine metabolism)	K00128	EC:1.2.1.3	hypothetical protein CC77DRAFT_1060728 [Alternaria alternata]	11.4547	11.046	11.1762	5.33682	4.75686	5.64824	4.41024	5.62051	4.47631	3.19495	3.54498	6.1327	1.32164e-05	0.000166197	yes
CC77DRAFT_923683	CC77DRAFT_923683	OAG26011	GO:0003674(molecular_function);GO:0005794(Golgi apparatus);GO:0006810(transport);GO:0016021(integral component of membrane)	NA	NA	NA	DUF914-domain-containing protein [Alternaria alternata]	13.8986	11.3144	14.4499	16.2102	13.5674	9.36363	53.6897	25.5881	24.668	8.99288	11.4015	18.642	1.32906e-05	0.000166936	yes
CC77DRAFT_127676	CC77DRAFT_127676	OAG20455	GO:0005634(nucleus)	NA	NA	NA	Zn(II)2Cys6 transcriptional activator [Alternaria alternata]	18.676	20.3379	24.0324	10.3651	9.97901	9.55336	8.99832	8.52022	8.25929	6.57887	9.50422	14.2324	1.37192e-05	0.000171977	yes
CC77DRAFT_407654	CC77DRAFT_407654	OAG15949	GO:0005737(cytoplasm);GO:0008757(S-adenosylmethionine-dependent methyltransferase activity);GO:0032259(methylation)	NA	NA	NA	S-adenosyl-L-methionine-dependent methyltransferase [Alternaria alternata]	13.7079	11.4397	13.6341	6.68937	7.25781	7.75103	19.7235	19.076	18.4997	8.69729	12.3191	11.851	1.3747e-05	0.000171977	yes
CC77DRAFT_1035755	CC77DRAFT_1035755	OAG14328	GO:0003674(molecular_function);GO:0005575(cellular_component);GO:0008150(biological_process)	NA	NA	NA	hypothetical protein CC77DRAFT_1035755 [Alternaria alternata]	120.023	64.3246	81.2074	99.5394	99.3267	86.8864	92.1635	50.429	45.7981	43.0125	29.9912	27.478	1.37554e-05	0.000171977	yes
CC77DRAFT_997990	CC77DRAFT_997990	OAG15924	GO:0003674(molecular_function);GO:0005575(cellular_component);GO:0008150(biological_process)	NA	NA	NA	RmlC-like cupin [Alternaria alternata]	64.2183	64.7702	52.9856	33.4449	20.4286	29.7992	59.6247	52.765	49.8829	26.1016	29.2149	40.3734	1.37556e-05	0.000171977	yes
CC77DRAFT_980196	CC77DRAFT_980196	OAG25144	GO:0005575(cellular_component);GO:0008150(biological_process)	NA	NA	NA	SAICAR synthase-like protein [Alternaria alternata]	6.32134	5.5293	5.4136	4.67681	4.22711	5.11782	17.1115	16.327	23.1482	17.2492	5.38685	3.29197	1.39605e-05	0.000174292	yes
CC77DRAFT_509289	CC77DRAFT_509289	OAG24255	GO:0004497(monooxygenase activity);GO:0055114(oxidation-reduction process)	NA	NA	NA	FAD/NAD(P)-binding domain-containing protein [Alternaria alternata]	8.23687	12.4532	6.58437	21.3723	12.1968	11.5221	25.0633	25.2224	21.1647	25.9253	21.587	24.1943	1.39756e-05	0.000174292	yes
CC77DRAFT_1018885	CC77DRAFT_1018885	OAG21885	GO:0003674(molecular_function);GO:0005575(cellular_component);GO:0008150(biological_process)	NA	NA	NA	hypothetical protein CC77DRAFT_1018885 [Alternaria alternata]	2.15107	1.54401	1.87918	1.62132	2.66244	1.76576	0.934307	0.567533	0.87899	0.783884	0.957317	0.518631	1.39891e-05	0.000174292	yes
CC77DRAFT_944187	CC77DRAFT_944187	OAG16540	GO:0000011(vacuole inheritance);GO:0003674(molecular_function);GO:0005575(cellular_component);GO:0036180(filamentous growth of a population of unicellular organisms in response to biotic stimulus);GO:0071216(cellular response to biotic stimulus)	NA	NA	NA	hypothetical protein CC77DRAFT_944187 [Alternaria alternata]	20.9131	20.7479	16.3676	10.951	11.8828	12.3674	22.6849	21.9088	29.5757	11.9145	10.4481	14.0633	1.4036e-05	0.000174674	yes
CC77DRAFT_1034849	CC77DRAFT_1034849	OAG15485	GO:0000124(SAGA complex);GO:0003712(transcription cofactor activity);GO:0006357(regulation of transcription by RNA polymerase II);GO:0016573(histone acetylation)	NA	NA	NA	HET-domain-containing protein [Alternaria alternata]	1.27465	0.509018	0.793882	1.64106	0.741887	0.93401	2.80427	2.11939	4.06162	4.5695	2.9638	2.86638	1.41537e-05	0.000175936	yes
CC77DRAFT_297565	CC77DRAFT_297565	OAG25012	GO:0005887(integral component of plasma membrane);GO:0015179(L-amino acid transmembrane transporter activity);GO:0015297(antiporter activity)	NA	NA	NA	amino acid transporter [Alternaria alternata]	0.663511	0.778043	0.244091	0.673381	0.459517	0.556937	1.71379	1.82356	1.48725	1.96822	1.95817	0.939598	1.44572e-05	0.000179502	yes
CC77DRAFT_928669	CC77DRAFT_928669	OAG24010	GO:0003959(NADPH dehydrogenase activity);GO:0005622(intracellular);GO:0055114(oxidation-reduction process)	NA	NA	NA	12-oxophytodienoate reductase 1 [Alternaria alternata]	82.7175	66.577	81.6542	50.1155	31.8395	55.8302	16.6405	17.079	28.8717	5.85575	31.9877	31.7466	1.45681e-05	0.000180671	yes
CC77DRAFT_87555	CC77DRAFT_87555	OAG20874	GO:0003674(molecular_function);GO:0005575(cellular_component);GO:0008150(biological_process)	NA	NA	NA	hypothetical protein CC77DRAFT_87555 [Alternaria alternata]	50.7715	49.918	45.1881	32.6907	31.5899	32.4073	52.7074	71.5512	84.769	23.9962	30.7102	42.1767	1.45851e-05	0.000180674	yes
CC77DRAFT_1015694	CC77DRAFT_1015694	OAG26391	GO:0002143(tRNA wobble position uridine thiolation);GO:0004792(thiosulfate sulfurtransferase activity);GO:0005739(mitochondrion)	00920(Sulfur metabolism);00270(Cysteine and methionine metabolism);04122(Sulfur relay system)	K01011	EC:2.8.1.1;EC:2.8.1.2	thiosulfate sulfurtransferas-like protein [Alternaria alternata]	29.0811	19.6609	20.4744	26.2067	38.3844	35.1108	12.3454	10.5544	10.0545	11.0932	25.9921	16.5395	1.52458e-05	0.000188643	yes
CC77DRAFT_151260	CC77DRAFT_151260	OAG19204	NA	NA	NA	NA	hypothetical protein CC77DRAFT_151260 [Alternaria alternata]	0	1.29777	1.46108	0	0	0	0	0	1.42609	0	0	0	1.53253e-05	0.000189409	yes
CC77DRAFT_159824	CC77DRAFT_159824	OAG19325	NA	NA	NA	NA	hypothetical protein CC77DRAFT_159824 [Alternaria alternata]	17.5763	14.2149	10.7456	28.2812	54.3072	44.2839	12.8943	21.2182	26.5407	43.2728	29.8742	27.2971	1.53657e-05	0.000189692	yes
CC77DRAFT_1022202	CC77DRAFT_1022202	OAG18663	GO:0005575(cellular_component);GO:0016491(oxidoreductase activity);GO:0055114(oxidation-reduction process)	00561(Glycerolipid metabolism)	K18097	EC:1.1.1.156	Aldo/keto reductase [Alternaria alternata]	1.79744	2.50621	4.29086	5.01079	3.79251	4.35149	1.48697	1.05047	0.619512	1.71865	8.56441	8.58525	1.56179e-05	0.000192585	yes
CC77DRAFT_1023842	CC77DRAFT_1023842	OAG16478	GO:0005829(cytosol);GO:0016618(hydroxypyruvate reductase activity);GO:0030267(glyoxylate reductase (NADP) activity)	00630(Glyoxylate and dicarboxylate metabolism)	K00015	EC:1.1.1.26	hypothetical protein CC77DRAFT_1023842 [Alternaria alternata]	4.93032	2.88093	3.72267	4.55324	6.24504	7.86027	1.38528	1.6955	2.00705	2.73501	4.96577	4.57673	1.56723e-05	0.000193035	yes
CC77DRAFT_279941	CC77DRAFT_279941	OAG17140	GO:0003674(molecular_function);GO:0005575(cellular_component);GO:0008150(biological_process)	00640(Propanoate metabolism);00562(Inositol phosphate metabolism);00280(Valine, leucine and isoleucine degradation);00410(beta-Alanine metabolism)	K00140	EC:1.2.1.18;EC:1.2.1.27	NAD(P)-binding protein [Alternaria alternata]	5.83799	2.39418	2.6265	2.61457	1.28496	1.41728	7.7084	5.28067	7.12747	4.85239	6.1142	7.86524	1.59549e-05	0.000196292	yes
CC77DRAFT_794221	CC77DRAFT_794221	OAG22272	NA	NA	NA	NA	FAD/NAD(P)-binding domain-containing protein [Alternaria alternata]	6.5175	3.96137	5.9648	6.79727	4.2654	3.52111	10.1894	10.4965	11.7486	1.984	2.17668	4.64094	1.6073e-05	0.00019752	yes
CC77DRAFT_1037440	CC77DRAFT_1037440	OAG25311	GO:0005575(cellular_component);GO:0008152(metabolic process);GO:0016491(oxidoreductase activity)	NA	NA	NA	NAD(P)-binding protein [Alternaria alternata]	42.6416	26.2455	17.4413	22.1715	37.7519	29.5301	130.697	74.7696	84.3244	331.509	59.7209	34.0958	1.61071e-05	0.000197715	yes
CC77DRAFT_1026628	CC77DRAFT_1026628	OAG13486	GO:0005575(cellular_component);GO:0008152(metabolic process);GO:0016491(oxidoreductase activity)	NA	NA	NA	hypothetical protein AA0116_g1693 [Alternaria tenuissima]	171.039	104.804	103.146	59.8861	221.081	155.562	35.5569	42.4594	41.074	25.3807	93.6557	32.024	1.62382e-05	0.000199098	yes
CC77DRAFT_1000122	CC77DRAFT_1000122	OAG14953	GO:0003677(DNA binding);GO:0005575(cellular_component);GO:0006355(regulation of transcription, DNA-templated);GO:0033554(cellular response to stress);GO:0046983(protein dimerization activity);GO:0071554(cell wall organization or biogenesis)	04011(MAPK signaling pathway - yeast)	K09265	NA	hypothetical protein CC77DRAFT_1000122 [Alternaria alternata]	51.1747	57.5832	46.5279	29.8449	27.572	33.649	50.0838	54.8591	64.7449	23.9942	27.368	33.2415	1.64763e-05	0.000201788	yes
CC77DRAFT_934538	CC77DRAFT_934538	OAG21295	GO:0000243(commitment complex);GO:0000395(mRNA 5'-splice site recognition);GO:0005685(U1 snRNP);GO:0030627(pre-mRNA 5'-splice site binding);GO:0071004(U2-type prespliceosome)	NA	NA	NA	TPR-like protein [Alternaria alternata]	57.83	59.3036	48.6978	35.7059	35.9202	33.917	59.1503	60.6401	77.2394	24.8797	31.687	37.869	1.6581e-05	0.000202841	yes
CC77DRAFT_1016849	CC77DRAFT_1016849	OAG24471	GO:0005575(cellular_component);GO:0008150(biological_process)	00280(Valine, leucine and isoleucine degradation)	K00020	EC:1.1.1.31	hypothetical protein AA0115_g1540 [Alternaria tenuissima]	1.26644	1.89412	1.44826	1.74954	2.23551	2.50096	8.28822	6.21579	5.39095	8.40803	2.68788	1.8529	1.67117e-05	0.000204208	yes
CC77DRAFT_120226	CC77DRAFT_120226	OAG20335	NA	NA	NA	NA	hypothetical protein AA0115_g11622, partial [Alternaria tenuissima]	17.1106	9.7167	26.0015	45.4371	22.4356	13.889	14.6905	8.92368	8.83301	15.2318	53.5348	112.369	1.6788e-05	0.000204909	yes
CC77DRAFT_983629	CC77DRAFT_983629	OAG23014	GO:0004601(peroxidase activity);GO:0009505(plant-type cell wall);GO:0009664(plant-type cell wall organization)	NA	NA	NA	ligninase LG6 precursor [Alternaria alternata]	35.9453	52.4701	48.1866	25.3783	25.1131	24.7407	23.1736	10.0929	6.30623	13.3831	21.535	18.3913	1.70107e-05	0.000207186	yes
CC77DRAFT_392952	CC77DRAFT_392952	OAG16220	NA	NA	NA	NA	hypothetical protein CC77DRAFT_392952 [Alternaria alternata]	1.88186	1.69033	1.7731	3.65575	7.23619	4.4053	1.39426	2.17555	2.01095	3.84647	4.92371	2.88383	1.70219e-05	0.000207186	yes
CC77DRAFT_945078	CC77DRAFT_945078	OAG16086	GO:0003735(structural constituent of ribosome);GO:0006412(translation)	NA	NA	NA	mitochondrial carrier [Alternaria alternata]	47.725	40.6819	39.5118	25.0687	26.6944	25.3948	52.4998	54.0704	42.2703	25.7851	22.3442	28.867	1.70321e-05	0.000207186	yes
CC77DRAFT_928850	CC77DRAFT_928850	OAG24122	GO:0000228(nuclear chromosome);GO:0003700(DNA binding transcription factor activity);GO:0045944(positive regulation of transcription by RNA polymerase II)	00520(Amino sugar and nucleotide sugar metabolism)	K01443	EC:3.5.1.25	hypothetical protein AA0118_g701 [Alternaria tenuissima]	25.0978	25.2848	23.6863	13.0193	20.8971	19.8715	30.815	37.2504	41.4357	16.6656	12.5067	15.0344	1.75402e-05	0.000213127	yes
CC77DRAFT_948166	CC77DRAFT_948166	OAG14761	GO:0000062(fatty-acyl-CoA binding);GO:0003995(acyl-CoA dehydrogenase activity);GO:0009055(electron transfer activity);GO:0033539(fatty acid beta-oxidation using acyl-CoA dehydrogenase);GO:0050660(flavin adenine dinucleotide binding);GO:0052890(oxidoreductase activity, acting on the CH-CH group of donors, with a flavin as acceptor);GO:0055088(lipid homeostasis)	00640(Propanoate metabolism);00071(Fatty acid degradation);00280(Valine, leucine and isoleucine degradation);00410(beta-Alanine metabolism)	K00249	EC:1.3.8.7	acyl-CoA dehydrogenase NM domain-like protein [Alternaria alternata]	1.22845	1.32927	1.80516	3.37014	2.43632	2.50549	0.903273	0.72031	0.974628	1.91186	2.84529	2.84489	1.78031e-05	0.000216078	yes
CC77DRAFT_1095157	CC77DRAFT_1095157	OAG20284	GO:0005575(cellular_component);GO:0016614(oxidoreductase activity, acting on CH-OH group of donors);GO:0050660(flavin adenine dinucleotide binding);GO:0055114(oxidation-reduction process)	00260(Glycine, serine and threonine metabolism)	K00108	EC:1.1.99.1	alcohol oxidase [Alternaria alternata]	32.8731	27.7543	32.9974	22.4303	41.3979	29.7361	23.6258	13.3056	13.4957	10.9408	14.2298	15.2199	1.80011e-05	0.000218236	yes
CC77DRAFT_944084	CC77DRAFT_944084	OAG16445	GO:0005575(cellular_component);GO:0008150(biological_process)	NA	NA	NA	EF-hand [Alternaria alternata]	127.455	120.252	115.568	121.629	84.4353	96.4116	217.726	186.739	203.102	98.9374	99.2276	92.5619	1.81972e-05	0.000220365	yes
CC77DRAFT_962773	CC77DRAFT_962773	OAG20733	GO:0003674(molecular_function);GO:0005575(cellular_component);GO:0008150(biological_process)	00240(Pyrimidine metabolism);00250(Alanine, aspartate and glutamate metabolism)	K11541	EC:6.3.5.5;EC:2.1.3.2	beta-lactamase/transpeptidase-like protein [Alternaria alternata]	136.751	149.795	140.678	71.0218	41.1998	67.5915	10.2507	42.4343	39.7793	9.09087	16.0194	64.0472	1.82403e-05	0.00022064	yes
CC77DRAFT_1032700	CC77DRAFT_1032700	OAG18632	GO:0003674(molecular_function)	00511(Other glycan degradation)	K01192	EC:3.2.1.25	Osmotin, thaumatin-like protein [Alternaria alternata]	26.2066	24.1499	25.0281	22.6891	29.6284	30.5441	36.8224	64.5877	92.9367	38.9211	27.1158	22.3341	1.82973e-05	0.000220973	yes
CC77DRAFT_1096662	CC77DRAFT_1096662	OAG18062	GO:0003674(molecular_function);GO:0005575(cellular_component);GO:0008150(biological_process)	NA	NA	NA	hypothetical protein CC77DRAFT_1096662 [Alternaria alternata]	1.69807	1.56737	1.77193	0.623811	1.06782	0.766217	0.483526	0.562632	0.666289	0.604792	0.433541	0.431308	1.83087e-05	0.000220973	yes
CC77DRAFT_1063214	CC77DRAFT_1063214	OAG18570	NA	NA	NA	NA	hypothetical protein CC77DRAFT_1063214 [Alternaria alternata]	22.4035	40.1228	36.7854	364.004	45.2991	54.5715	189.778	248.568	273.421	80.0868	142.411	119.378	1.83644e-05	0.000221398	yes
CC77DRAFT_959249	CC77DRAFT_959249	OAG22797	GO:0005215(transporter activity);GO:0034220(ion transmembrane transport);GO:0071627(integral component of fungal-type vacuolar membrane)	04138(Autophagy - yeast)	K06902	NA	MFS general substrate transporter [Alternaria alternata]	14.1793	9.80042	14.6861	10.6773	9.71307	7.55719	37.4868	16.4227	23.6628	10.4096	13.7592	12.434	1.86978e-05	0.000225166	yes
CC77DRAFT_677716	CC77DRAFT_677716	OAG22930	NA	NA	NA	NA	hypothetical protein CC77DRAFT_677716 [Alternaria alternata]	0.442332	0.450421	0.387409	0.421476	0.197218	0.294158	0.222627	3.95514	2.54257	0.212191	0.347873	0.674152	1.89302e-05	0.000227711	yes
CC77DRAFT_1030870	CC77DRAFT_1030870	OAG21266	GO:0016972(thiol oxidase activity)	NA	NA	NA	hypothetical protein CC77DRAFT_1030870 [Alternaria alternata]	130.187	109.241	132.339	105.509	192.847	165.612	66.5592	92.7017	81.8821	77.3139	63.8695	60.074	1.92098e-05	0.000230816	yes
CC77DRAFT_1046803	CC77DRAFT_1046803	OAG25564	GO:0019145(aminobutyraldehyde dehydrogenase activity);GO:0047105(4-trimethylammoniobutyraldehyde dehydrogenase activity)	00010(Glycolysis / Gluconeogenesis);00340(Histidine metabolism);00350(Tyrosine metabolism);00360(Phenylalanine metabolism);00410(beta-Alanine metabolism)	K00129	EC:1.2.1.5	aldehyde dehydrogenase [Alternaria alternata]	22.9478	15.7169	13.8184	11.6957	15.0505	12.1559	23.2702	34.1398	38.7452	15.7997	14.7799	17.3299	1.93455e-05	0.000232189	yes
CC77DRAFT_1032889	CC77DRAFT_1032889	OAG18170	GO:0003674(molecular_function);GO:0005758(mitochondrial intermembrane space);GO:0015914(phospholipid transport);GO:0031314(extrinsic component of mitochondrial inner membrane);GO:0032048(cardiolipin metabolic process);GO:0036164(cell-abiotic substrate adhesion);GO:0042407(cristae formation);GO:0046337(phosphatidylethanolamine metabolic process);GO:2001246(negative regulation of phosphatidylcholin…	NA	NA	NA	MSF1-domain-containing protein [Alternaria alternata]	110.333	112.706	92.7068	64.8602	52.8835	61.2811	184.202	130.708	148.543	38.6241	63.8487	105.907	1.95376e-05	0.000234234	yes
CC77DRAFT_439158	CC77DRAFT_439158	OAG15826	GO:0003674(molecular_function);GO:0005575(cellular_component);GO:0008150(biological_process)	00620(Pyruvate metabolism)	K00467	EC:1.13.12.4	hypothetical protein CC77DRAFT_439158 [Alternaria alternata]	2.8364	4.34196	2.78053	2.655	2.50322	2.67503	7.64621	7.28341	7.43629	6.48428	4.06637	4.03025	1.96095e-05	0.000234836	yes
CC77DRAFT_1028045	CC77DRAFT_1028045	OAG25530	GO:0052689(carboxylic ester hydrolase activity)	04139(Mitophagy - yeast)	K02332	EC:2.7.7.7	acetylcholinesterase precursor [Alternaria alternata]	109.275	64.1669	76.3	33.9496	138.401	70.9845	11.3146	11.3447	13.9256	2.70057	45.6865	40.2364	2.01639e-05	0.000241084	yes
CC77DRAFT_239352	CC77DRAFT_239352	OAG17863	GO:0005575(cellular_component);GO:0016491(oxidoreductase activity);GO:0055114(oxidation-reduction process)	00330(Arginine and proline metabolism);00410(beta-Alanine metabolism)	K13366	EC:1.5.3.14;EC:1.5.3.16	polyamine oxidase [Alternaria alternata]	3.45105	2.18208	2.2812	1.87587	3.84737	2.58405	15.5722	6.42172	7.16232	6.50724	8.10011	2.57221	2.01759e-05	0.000241084	yes
CC77DRAFT_1007372	CC77DRAFT_1007372	OAG22911	NA	NA	NA	NA	hypothetical protein CC77DRAFT_1007372 [Alternaria alternata]	447.871	920.175	810.62	1194.02	1235.19	1224.51	371.77	512.838	658.951	1635.22	2576.73	1093.29	2.02505e-05	0.000241708	yes
CC77DRAFT_1038579	CC77DRAFT_1038579	OAG22949	GO:0006952(defense response)	NA	NA	NA	DUF567-domain-containing protein [Alternaria alternata]	16.1391	20.2589	15.6763	23.8405	20.0088	17.022	30.7176	46.2138	49.3522	38.5771	30.227	29.1046	2.03239e-05	0.000242316	yes
CC77DRAFT_179498	CC77DRAFT_179498	OAG19025	GO:0006820(anion transport);GO:0016021(integral component of membrane);GO:0022857(transmembrane transporter activity);GO:0055085(transmembrane transport)	NA	NA	NA	MFS general substrate transporter [Alternaria alternata]	2.36846	2.21589	3.07695	6.36428	4.8719	4.09495	1.89525	1.21254	1.14413	0.942996	1.60192	3.06433	2.03689e-05	0.000242586	yes
CC77DRAFT_1034899	CC77DRAFT_1034899	OAG15549	GO:0000981(RNA polymerase II transcription factor activity, sequence-specific DNA binding);GO:0005634(nucleus);GO:0006355(regulation of transcription, DNA-templated);GO:0008270(zinc ion binding)	NA	NA	NA	hypothetical protein CC77DRAFT_1034899 [Alternaria alternata]	38.8915	27.013	33.8911	16.4583	27.5394	30.1106	27.5029	27.608	33.9404	12.9585	12.9116	11.4375	2.04372e-05	0.000243131	yes
CC77DRAFT_1029104	CC77DRAFT_1029104	OAG23011	GO:0005739(mitochondrion);GO:0072684(mitochondrial tRNA 3'-trailer cleavage, endonucleolytic)	03013(RNA transport)	K00784	EC:3.1.26.11	3-oxoacyl-reductase [Alternaria alternata]	4.55471	3.69655	1.52311	4.05092	5.19593	3.06019	13.8715	14.4977	10.6171	8.92536	3.92636	2.90821	2.09353e-05	0.000248782	yes
CC77DRAFT_1024365	CC77DRAFT_1024365	OAG15933	NA	NA	NA	NA	fungal transcription factor [Alternaria alternata]	105.921	96.2564	62.9979	38.3662	38.3702	45.7014	77.0715	96.6044	88.8809	65.6156	41.351	46.5504	2.16601e-05	0.000257113	yes
CC77DRAFT_942395	CC77DRAFT_942395	OAG17080	GO:0000027(ribosomal large subunit assembly);GO:0004725(protein tyrosine phosphatase activity);GO:0005634(nucleus);GO:0005829(cytosol);GO:0006470(protein dephosphorylation);GO:0008138(protein tyrosine/serine/threonine phosphatase activity);GO:0009405(pathogenesis);GO:0010494(cytoplasmic stress granule);GO:0019933(cAMP-mediated signaling);GO:0030476(ascospore wall assembly);GO:0030687(preribosome,…	NA	NA	NA	hypothetical protein AA0120_g9588 [Alternaria tenuissima]	3.08591	1.98947	3.93616	5.46687	8.98193	6.17348	1.93758	2.43576	2.12626	5.25253	5.26916	4.66312	2.17467e-05	0.000257857	yes
CC77DRAFT_383951	CC77DRAFT_383951	OAG16604	NA	NA	NA	NA	NAD(P)-binding protein [Alternaria alternata]	0.339928	0.315806	0.788508	0.518677	1.06182	0.43514	0.038733	0.022656	0.081325	0	0.081834	0.205167	2.18439e-05	0.000258585	yes
CC77DRAFT_1096349	CC77DRAFT_1096349	OAG19149	GO:0003674(molecular_function);GO:0005575(cellular_component);GO:0008150(biological_process)	NA	NA	NA	NAD(P)-binding protein [Alternaria alternata]	4.59069	2.72079	2.70907	3.34248	3.0126	2.40588	11.2233	8.50279	9.80134	3.09579	10.632	5.97705	2.1856e-05	0.000258585	yes
CC77DRAFT_1005574	CC77DRAFT_1005574	OAG24604	GO:0004497(monooxygenase activity);GO:0044550(secondary metabolite biosynthetic process)	NA	NA	NA	FAD/NAD(P)-binding domain-containing protein [Alternaria alternata]	175.026	237.822	190.713	144.977	198.079	151.082	90.8795	74.4448	54.0778	81.2456	138.003	104.054	2.22423e-05	0.000262868	yes
CC77DRAFT_1059072	CC77DRAFT_1059072	OAG23372	GO:0000097(sulfur amino acid biosynthetic process);GO:0005829(cytosol);GO:0017172(cysteine dioxygenase activity);GO:0019451(L-cysteine catabolic process to pyruvate, using cysteine dioxygenase);GO:0042412(taurine biosynthetic process)	00270(Cysteine and methionine metabolism);00430(Taurine and hypotaurine metabolism)	K00456	EC:1.13.11.20	cysteine dioxygenase [Alternaria alternata]	208.832	147.25	252.595	51.3167	99.181	93.447	232.78	122.678	129.006	85.9613	92.5651	92.0197	2.2301e-05	0.00026304	yes
CC77DRAFT_204244	CC77DRAFT_204244	OAG18650	GO:0005575(cellular_component);GO:0008080(N-acetyltransferase activity);GO:0008150(biological_process)	NA	NA	NA	hypothetical protein CC77DRAFT_204244 [Alternaria alternata]	31.2389	27.9591	19.4237	25.4505	17.3838	24.9227	55.1095	44.832	50.2402	24.9431	21.7009	26.2474	2.23056e-05	0.00026304	yes
CC77DRAFT_925667	CC77DRAFT_925667	OAG26193	GO:0003674(molecular_function);GO:0005575(cellular_component);GO:0008150(biological_process)	NA	NA	NA	hypothetical protein CC77DRAFT_925667 [Alternaria alternata]	23.1482	23.2789	17.3131	11.9383	12.8622	12.5438	25.1137	23.2118	26.7671	7.80269	9.31917	13.9377	2.23557e-05	0.000263344	yes
CC77DRAFT_1018235	CC77DRAFT_1018235	OAG23413	GO:0005737(cytoplasm);GO:0006751(glutathione catabolic process);GO:0008242(omega peptidase activity);GO:0036374(glutathione hydrolase activity);GO:0061672(glutathione hydrolase complex)	NA	NA	NA	N-terminal nucleophile aminohydrolase [Alternaria alternata]	25.1773	22.2248	22.1447	13.9505	15.2112	15.4622	9.22347	9.4974	8.53063	8.91683	13.1148	14.9182	2.26734e-05	0.000266795	yes
CC77DRAFT_1092351	CC77DRAFT_1092351	OAG22946	GO:0003674(molecular_function);GO:0005575(cellular_component)	NA	NA	NA	hypothetical protein CC77DRAFT_1092351 [Alternaria alternata]	31.2569	39.3476	25.6112	17.6166	23.5942	23.3689	63.7145	68.7419	54.342	44.347	27.1811	19.5709	2.29865e-05	0.000270149	yes
CC77DRAFT_1057494	CC77DRAFT_1057494	OAG24269	GO:0004029(aldehyde dehydrogenase (NAD) activity)	00010(Glycolysis / Gluconeogenesis);00340(Histidine metabolism);00350(Tyrosine metabolism);00360(Phenylalanine metabolism);00410(beta-Alanine metabolism)	K00129	EC:1.2.1.5	aldehyde dehydrogenase [Alternaria alternata]	2.05178	1.14078	1.55763	0.59211	0.674614	0.738375	1.59725	2.05077	3.80791	1.03097	0.619962	0.918024	2.30084e-05	0.000270149	yes
CC77DRAFT_1059829	CC77DRAFT_1059829	OAG21914	NA	NA	NA	NA	hypothetical protein CC77DRAFT_1059829 [Alternaria alternata]	99.0185	104.66	87.5315	55.6868	57.3098	55.6719	45.1617	43.9198	44.9359	37.5216	52.3834	54.2491	2.32602e-05	0.000272808	yes
CC77DRAFT_1037418	CC77DRAFT_1037418	OAG25276	NA	NA	NA	NA	hypothetical protein CC77DRAFT_1037418 [Alternaria alternata]	17.8242	19.5496	14.5071	14.3504	8.89021	11.0508	24.4057	24.1384	33.2827	7.1654	9.87304	15.9983	2.35327e-05	0.000275705	yes
CC77DRAFT_1059661	CC77DRAFT_1059661	OAG22782	GO:0005575(cellular_component)	NA	NA	NA	ABC-type Fe3+ transport system [Alternaria alternata]	421.158	821.986	1011.58	469.858	552.743	627.295	240.107	157.17	156.667	356.983	619.748	243.502	2.37438e-05	0.000277877	yes
CC77DRAFT_1032601	CC77DRAFT_1032601	OAG18495	GO:0003674(molecular_function);GO:0005575(cellular_component);GO:0008150(biological_process)	NA	NA	NA	RmlC-like cupin [Alternaria alternata]	96.6014	165.863	134.379	42.3027	40.955	41.7472	52.5409	39.278	23.9515	18.9584	95.4051	61.3295	2.38827e-05	0.0002792	yes
CC77DRAFT_667490	CC77DRAFT_667490	OAG13478	GO:0000166(nucleotide binding);GO:0005524(ATP binding);GO:0005575(cellular_component);GO:0008150(biological_process);GO:0017111(nucleoside-triphosphatase activity)	NA	NA	NA	P-loop containing nucleoside triphosphate hydrolase protein [Alternaria alternata]	39.7878	80.3462	84.5244	35.672	45.8075	35.7912	17.3177	20.7943	23.9052	56.0671	22.605	35.1799	2.39538e-05	0.000279729	yes
CC77DRAFT_24202	CC77DRAFT_24202	OAG26096	NA	NA	NA	NA	hypothetical protein CC77DRAFT_24202 [Alternaria alternata]	0.004518	0.118416	0.018704	0.018515	0.013476	0.008047	6.87132	0.008704	0.011768	9.32267	0.007696	2.38766	2.42972e-05	0.000283432	yes
CC77DRAFT_1065442	CC77DRAFT_1065442	OAG15872	NA	NA	NA	NA	hypothetical protein CC77DRAFT_1065442 [Alternaria alternata]	9.30809	8.24021	15.0547	41.5186	46.5039	19.6972	18.3168	14.4281	10.3788	27.7488	18.7569	32.3124	2.45777e-05	0.000286395	yes
CC77DRAFT_1025230	CC77DRAFT_1025230	OAG15169	GO:0005575(cellular_component)	NA	NA	NA	Glyoxalase/Bleomycin resistance protein/Dihydroxybiphenyl dioxygenase [Alternaria alternata]	0.097609	0.229747	0.316964	0.487378	0.439945	0.332263	0.354139	0.136033	0.076996	2.80933	1.47201	0.303884	2.49024e-05	0.000289866	yes
CC77DRAFT_1015420	CC77DRAFT_1015420	OAG26085	GO:0005575(cellular_component)	00270(Cysteine and methionine metabolism);00280(Valine, leucine and isoleucine degradation);00290(Valine, leucine and isoleucine biosynthesis);00770(Pantothenate and CoA biosynthesis)	K00826	EC:2.6.1.42	hypothetical protein CUC08_Gglean012188 [Alternaria sp. MG1]	0.584247	0.412257	0.296969	0.798078	0.85751	0.518807	1.55212	0.994049	0.893003	2.02698	1.39297	1.99555	2.50548e-05	0.000291326	yes
CC77DRAFT_1034988	CC77DRAFT_1034988	OAG15243	GO:0005575(cellular_component);GO:0008152(metabolic process);GO:0016491(oxidoreductase activity)	00240(Pyrimidine metabolism);00260(Glycine, serine and threonine metabolism)	K16066	EC:1.1.1.381;EC:1.1.1.-	hypothetical protein AA0111_g10474 [Alternaria arborescens]	8.25246	6.71536	6.28476	4.67539	5.13723	5.50456	26.4662	20.1878	18.952	22.6909	8.39847	3.8486	2.55705e-05	0.000297002	yes
CC77DRAFT_1023401	CC77DRAFT_1023401	OAG17247	GO:0003674(molecular_function);GO:0016021(integral component of membrane);GO:0055085(transmembrane transport)	NA	NA	NA	MFS general substrate transporter [Alternaria alternata]	2.80213	1.70922	2.72398	4.85694	8.52207	5.35432	2.37061	1.55526	0.872062	5.66892	4.25585	2.24893	2.56341e-05	0.000297421	yes
CC77DRAFT_61700	CC77DRAFT_61700	OAG26634	GO:0003674(molecular_function);GO:0016021(integral component of membrane);GO:0055085(transmembrane transport)	NA	NA	NA	benomyl/methotrexate resistance protein [Alternaria alternata]	169.465	132.691	136.152	40.9655	62.0261	67.2154	39.5734	56.4924	81.7039	13.0348	56.2493	49.1068	2.60909e-05	0.000302396	yes
CC77DRAFT_935107	CC77DRAFT_935107	OAG20639	GO:0003674(molecular_function);GO:0008150(biological_process)	NA	NA	NA	DUF1295-domain-containing protein [Alternaria alternata]	9.96359	12.354	5.09691	21.4401	15.0092	14.9028	30.5017	30.6353	30.9735	34.0567	18.0622	18.1884	2.62792e-05	0.000304253	yes
CC77DRAFT_794394	CC77DRAFT_794394	OAG22274	NA	NA	NA	NA	hypothetical protein CC77DRAFT_794394 [Alternaria alternata]	4.25556	2.97097	3.72198	3.72998	4.16749	4.01689	9.6567	7.69928	9.07489	3.96508	3.33565	4.24192	2.64208e-05	0.00030533	yes
CC77DRAFT_1009837	CC77DRAFT_1009837	OAG19348	NA	NA	NA	NA	hypothetical protein CC77DRAFT_1009837 [Alternaria alternata]	0.718802	1.68684	0.820625	2.14811	1.95362	1.35642	1.28544	2.26105	1.27459	7.50126	4.33182	2.81524	2.64288e-05	0.00030533	yes
CC77DRAFT_448133	CC77DRAFT_448133	OAG15524	GO:0000920(cell separation after cytokinesis);GO:0005886(plasma membrane);GO:0005935(cellular bud neck);GO:0015926(glucosidase activity);GO:0030133(transport vesicle);GO:0030176(integral component of endoplasmic reticulum membrane);GO:0031505(fungal-type cell wall organization)	NA	NA	NA	beta-glucan synthesis-associated protein SKN1 [Alternaria alternata]	50.7996	47.0956	43.345	39.3649	29.4988	31.975	61.4304	66.069	87.6004	22.2966	34.3838	39.716	2.70774e-05	0.00031249	yes
CC77DRAFT_943956	CC77DRAFT_943956	OAG16482	GO:0005575(cellular_component);GO:0008150(biological_process)	NA	NA	NA	caleosin domain-containing protein [Alternaria alternata]	4.56349	3.35222	1.42992	8.55664	14.7296	9.15736	6.91877	6.36404	8.15318	18.9191	11.9049	8.03752	2.74548e-05	0.000316507	yes
CC77DRAFT_409239	CC77DRAFT_409239	OAG15987	GO:0003674(molecular_function);GO:0005575(cellular_component);GO:0008150(biological_process)	NA	NA	NA	cutinase-domain-containing protein [Alternaria alternata]	1.40696	1.68022	2.02865	0.974446	1.34465	1.48409	1.47478	0.591584	1.40386	0.21373	0.302658	0.372404	2.79846e-05	0.000322009	yes
CC77DRAFT_944358	CC77DRAFT_944358	OAG16470	GO:0005178(integrin binding);GO:0005576(extracellular region);GO:0008270(zinc ion binding);GO:0009277(fungal-type cell wall);GO:0009986(cell surface)	NA	NA	NA	zincin [Alternaria alternata]	0.477895	0.196278	0.372618	41.7382	0.738066	0.516906	1.43164	2.77938	0.156613	0.33002	0.421546	4.05029	2.79917e-05	0.000322009	yes
CC77DRAFT_1005131	CC77DRAFT_1005131	OAG25533	NA	NA	NA	NA	hypothetical protein CC77DRAFT_1005131 [Alternaria alternata]	50.7657	89.658	53.5392	21.9758	62.9611	64.7895	190.463	236.068	162.879	485.973	121.026	65.1438	2.85265e-05	0.000327813	yes
CC77DRAFT_635632	CC77DRAFT_635632	OAG23904	GO:0005253(anion channel activity);GO:0005886(plasma membrane);GO:0006820(anion transport);GO:0008509(anion transmembrane transporter activity)	NA	NA	NA	UPF0187-domain-containing protein [Alternaria alternata]	113.857	100.107	119.821	112.232	71.1465	87.5044	272.567	230.706	255.858	101.115	204.553	205.992	2.89659e-05	0.000332508	yes
CC77DRAFT_814840	CC77DRAFT_814840	OAG21589	GO:0008150(biological_process)	NA	NA	NA	G-patch-domain-containing protein [Alternaria alternata]	12.7437	14.0769	14.0981	9.11411	7.1257	6.8163	23.2203	23.5472	18.7249	7.33524	7.35768	15.793	2.90637e-05	0.000333276	yes
CC77DRAFT_1017945	CC77DRAFT_1017945	OAG23115	NA	NA	NA	NA	hypothetical protein CC77DRAFT_1017945 [Alternaria alternata]	15.6287	16.8207	16.7307	3.28867	7.08962	5.8081	18.5543	9.87852	11.6123	10.7829	4.61718	6.20713	2.94784e-05	0.000337673	yes
CC77DRAFT_936477	CC77DRAFT_936477	OAG20383	GO:0003674(molecular_function);GO:0005575(cellular_component);GO:0008150(biological_process)	NA	NA	NA	PQ-loop-domain-containing protein, partial [Alternaria alternata]	46.9021	44.8828	41.0564	24.0982	26.5445	27.0886	29.779	39.1587	50.0072	19.7932	16.3318	23.6877	2.96904e-05	0.000339741	yes
CC77DRAFT_1020655	CC77DRAFT_1020655	OAG20114	GO:0003674(molecular_function);GO:0005575(cellular_component);GO:0008150(biological_process)	NA	NA	NA	hypothetical protein CC77DRAFT_1020655 [Alternaria alternata]	20.978	23.3856	17.5774	22.0145	20.5822	15.679	41.9624	37.4619	31.2834	148.214	41.4133	25.4786	2.98907e-05	0.000341672	yes
CC77DRAFT_145126	CC77DRAFT_145126	OAG19913	GO:0003674(molecular_function);GO:0005575(cellular_component);GO:0008150(biological_process)	NA	NA	NA	alpha/beta-hydrolase [Alternaria alternata]	1.7346	1.62934	1.33169	14.1517	2.43009	2.35947	6.40797	9.6026	6.57722	7.22927	7.2808	22.9408	3.00186e-05	0.00034277	yes
CC77DRAFT_991841	CC77DRAFT_991841	OAG19546	GO:0004605(phosphatidate cytidylyltransferase activity);GO:0005789(endoplasmic reticulum membrane);GO:0006655(phosphatidylglycerol biosynthetic process);GO:0016024(CDP-diacylglycerol biosynthetic process)	00564(Glycerophospholipid metabolism);04070(Phosphatidylinositol signaling system)	K00981	EC:2.7.7.41	phosphatidate cytidylyltransferase 1 [Alternaria alternata]	91.1332	96.8916	74.7248	59.6502	67.4204	66.8422	135.6	155.78	202.084	115.105	85.3859	73.4478	3.00956e-05	0.000343287	yes
CC77DRAFT_861048	CC77DRAFT_861048	OAG21223	GO:0003674(molecular_function);GO:0005575(cellular_component);GO:0008150(biological_process)	00910(Nitrogen metabolism)	K00459	EC:1.13.12.16	hypothetical protein CC77DRAFT_861048 [Alternaria alternata]	73.9413	86.4503	73.9171	42.616	34.9413	45.656	61.0376	57.6206	69.2228	30.5562	46.5851	36.857	3.01999e-05	0.000344113	yes
CC77DRAFT_1011575	CC77DRAFT_1011575	OAG17097	NA	NA	NA	NA	hypothetical protein CC77DRAFT_1011575 [Alternaria alternata]	10.1216	6.59618	7.6852	3.49199	6.45751	6.32613	14.877	11.6923	11.8117	4.25637	5.03788	4.35018	3.04412e-05	0.000346497	yes
CC77DRAFT_1050004	CC77DRAFT_1050004	OAG20581	GO:0003674(molecular_function);GO:0005575(cellular_component);GO:0008150(biological_process)	NA	NA	NA	hypothetical protein CC77DRAFT_1050004 [Alternaria alternata]	0.594016	0.754566	0.945596	0.646145	0.527457	0.499931	0.184607	0.201012	0.237515	0.157544	0.27651	0.267088	3.05072e-05	0.000346883	yes
CC77DRAFT_972689	CC77DRAFT_972689	OAG15758	GO:0005575(cellular_component);GO:0016614(oxidoreductase activity, acting on CH-OH group of donors);GO:0050660(flavin adenine dinucleotide binding);GO:0055114(oxidation-reduction process)	00260(Glycine, serine and threonine metabolism)	K00108	EC:1.1.99.1	choline dehydrogenase [Alternaria alternata]	8.07253	5.39314	6.27068	4.71978	7.90317	5.98384	2.77939	2.44656	2.81808	3.16529	3.6701	2.71182	3.06053e-05	0.000347633	yes
CC77DRAFT_1025076	CC77DRAFT_1025076	OAG15328	GO:0003674(molecular_function);GO:0005783(endoplasmic reticulum);GO:0005886(plasma membrane);GO:0006886(intracellular protein transport);GO:0016021(integral component of membrane)	04141(Protein processing in endoplasmic reticulum)	K14009	NA	BAP31 domain-containing protein [Alternaria alternata]	164.581	131.606	110.695	100.714	105.346	118.01	311.554	301.174	326.569	297.36	145.393	113.962	3.14261e-05	0.000356245	yes
CC77DRAFT_219128	CC77DRAFT_219128	OAG18256	GO:0003674(molecular_function);GO:0005575(cellular_component);GO:0008150(biological_process)	NA	NA	NA	hypothetical protein CC77DRAFT_219128 [Alternaria alternata]	18.8238	18.0165	17.6886	14.963	11.657	14.7715	26.9709	27.4102	35.8982	13.8402	13.4478	17.446	3.14295e-05	0.000356245	yes
CC77DRAFT_902774	CC77DRAFT_902774	OAG18351	GO:0003824(catalytic activity);GO:0005506(iron ion binding);GO:0005575(cellular_component);GO:0006725(cellular aromatic compound metabolic process);GO:0008199(ferric iron binding);GO:0016702(oxidoreductase activity, acting on single donors with incorporation of molecular oxygen, incorporation of two atoms of oxygen);GO:0055114(oxidation-reduction process)	NA	NA	NA	aromatic compound dioxygenase, partial [Alternaria alternata]	21.9823	29.3443	12.6486	28.8808	8.48818	17.036	92.6766	102.199	52.4866	14.3389	10.5209	58.1233	3.16323e-05	0.000358168	yes
CC77DRAFT_1036281	CC77DRAFT_1036281	OAG13477	GO:0000710(meiotic mismatch repair);GO:0000795(synaptonemal complex);GO:0003684(damaged DNA binding);GO:0006298(mismatch repair);GO:0030983(mismatched DNA binding);GO:0032300(mismatch repair complex);GO:0051026(chiasma assembly)	NA	NA	NA	hypothetical protein CC77DRAFT_1036281 [Alternaria alternata]	0.891408	0.203103	0.333533	13.0494	16.3144	2.84952	1.49673	0.83263	7.26914	0.439186	10.1785	11.0234	3.20406e-05	0.000362104	yes
CC77DRAFT_1020815	CC77DRAFT_1020815	OAG20301	GO:0003674(molecular_function);GO:0005575(cellular_component);GO:0008150(biological_process)	NA	NA	NA	hypothetical protein CC77DRAFT_119259 [Alternaria alternata]	102.067	229.392	151.067	170.339	218.483	254.189	185.801	284.831	305.15	646.769	544.682	334.147	3.2047e-05	0.000362104	yes
CC77DRAFT_986041	CC77DRAFT_986041	OAG22070	GO:0003842(1-pyrroline-5-carboxylate dehydrogenase activity);GO:0005739(mitochondrion);GO:0005829(cytosol);GO:0006561(proline biosynthetic process);GO:0010133(proline catabolic process to glutamate);GO:0016491(oxidoreductase activity);GO:0016620(oxidoreductase activity, acting on the aldehyde or oxo group of donors, NAD or NADP as acceptor);GO:0030448(hyphal growth);GO:0055114(oxidation-reduction…	00250(Alanine, aspartate and glutamate metabolism);00330(Arginine and proline metabolism)	K00294	EC:1.2.1.88	delta-1-pyrroline-5-carboxylate dehydrogenase 1 [Alternaria alternata]	287.402	366.825	316.954	84.1847	74.2874	97.2349	260.083	93.5567	137.404	27.6446	54.5853	160.293	3.21335e-05	0.000362702	yes
CC77DRAFT_121247	CC77DRAFT_121247	OAG20352	NA	NA	NA	NA	hypothetical protein CC77DRAFT_121247 [Alternaria alternata]	22.223	23.5914	24.3736	56.0832	67.5923	47.1158	28.7841	41.9088	56.3383	80.3332	95.9286	41.3437	3.23464e-05	0.000364725	yes
CC77DRAFT_1062674	CC77DRAFT_1062674	OAG19541	NA	NA	NA	NA	hypothetical protein CC77DRAFT_1062674 [Alternaria alternata]	0.921753	1.4739	0.642429	0.943331	0.790665	0.991338	3.90071	3.07976	3.32961	3.83016	1.53105	1.26243	3.24065e-05	0.000365021	yes
CC77DRAFT_854371	CC77DRAFT_854371	OAG21172	NA	NA	NA	NA	hypothetical protein CC77DRAFT_854371 [Alternaria alternata]	14.4538	9.2124	11.6749	12.5883	10.583	8.17532	23.6594	17.5088	28.1838	9.20343	5.40395	9.11513	3.26776e-05	0.000367691	yes
CC77DRAFT_1047499	CC77DRAFT_1047499	OAG23670	GO:0000786(nucleosome);GO:0000794(condensed nuclear chromosome);GO:0003677(DNA binding);GO:0005634(nucleus);GO:0006334(nucleosome assembly)	NA	NA	NA	hypothetical protein AA0120_g898 [Alternaria tenuissima]	197.081	262.429	261.982	380.506	412.912	474.064	137.761	161.779	157.02	330.939	403.036	256.742	3.29257e-05	0.000370097	yes
CC77DRAFT_1018552	CC77DRAFT_1018552	OAG22511	GO:0003674(molecular_function);GO:0005575(cellular_component);GO:0008150(biological_process)	NA	NA	NA	transcriptional regulator [Alternaria alternata]	1059.65	473.669	981.774	364.814	1098.48	958.251	245.3	280.728	180.225	455.091	292.31	429.015	3.33307e-05	0.00037426	yes
CC77DRAFT_634126	CC77DRAFT_634126	OAG23883	GO:0003674(molecular_function);GO:0005575(cellular_component);GO:0008150(biological_process)	NA	NA	NA	hypothetical protein CC77DRAFT_634126 [Alternaria alternata]	206.862	167.011	189.038	96.9864	74.0946	99.174	178.115	149.559	147.547	71.0659	102.14	99.3508	3.3563e-05	0.000376477	yes
CC77DRAFT_173663	CC77DRAFT_173663	OAG18843	GO:0003674(molecular_function);GO:0005575(cellular_component);GO:0008150(biological_process)	NA	NA	NA	ethyl tert-butyl ether degradation EthD [Alternaria alternata]	15.8278	10.8644	6.18758	5.77218	5.93243	6.77808	22.777	35.2269	16.5818	10.1623	42.198	18.8362	3.3686e-05	0.000377465	yes
CC77DRAFT_1021393	CC77DRAFT_1021393	OAG19232	GO:0005793(endoplasmic reticulum-Golgi intermediate compartment);GO:0015786(UDP-glucose transmembrane transport)	NA	NA	NA	TPT-domain-containing protein [Alternaria alternata]	29.6044	26.2035	27.9398	21.3233	16.8173	19.5904	35.1906	38.0529	44.0768	21.7109	20.0727	18.8647	3.3855e-05	0.000378966	yes
CC77DRAFT_438020	CC77DRAFT_438020	OAG15784	GO:0003735(structural constituent of ribosome);GO:0006412(translation)	NA	NA	NA	mitochondrial carrier [Alternaria alternata]	241.911	333.256	226.508	114.932	63.5061	73.3146	100.23	161.402	210.067	34.9901	49.7353	142.665	3.42011e-05	0.000382388	yes
CC77DRAFT_1017876	CC77DRAFT_1017876	OAG23046	GO:0005829(cytosol);GO:0006152(purine nucleoside catabolic process);GO:0008477(purine nucleosidase activity)	00240(Pyrimidine metabolism);00760(Nicotinate and nicotinamide metabolism)	K01240	EC:3.2.2.3	Inosine/uridine-preferring nucleoside hydrolase [Alternaria alternata]	22.8832	19.5493	20.261	14.57	19.1534	14.4237	8.90535	8.67075	6.97296	9.13858	14.6586	11.9333	3.42315e-05	0.000382388	yes
CC77DRAFT_1004753	CC77DRAFT_1004753	OAG25093	NA	NA	NA	NA	hypothetical protein CC77DRAFT_1004753 [Alternaria alternata]	4.96811	1.8886	4.65739	7.71383	4.53759	4.35856	12.1541	6.86735	3.46523	12.6995	20.9484	14.5236	3.45031e-05	0.000385023	yes
CC77DRAFT_1029866	CC77DRAFT_1029866	OAG22887	GO:0003674(molecular_function);GO:0016021(integral component of membrane);GO:0055085(transmembrane transport)	NA	NA	NA	major facilitator superfamily transporter [Alternaria alternata]	2.94812	2.68554	3.08702	3.95973	6.18605	4.37287	1.63275	1.6953	1.8032	2.74657	1.98853	1.60151	3.48451e-05	0.000388438	yes
CC77DRAFT_1020715	CC77DRAFT_1020715	OAG20171	GO:0005506(iron ion binding);GO:0005575(cellular_component);GO:0006633(fatty acid biosynthetic process);GO:0016491(oxidoreductase activity);GO:0055114(oxidation-reduction process)	00100(Steroid biosynthesis)	K07750	EC:1.14.18.9	hypothetical protein CC77DRAFT_1020715 [Alternaria alternata]	12.6427	15.6776	11.5339	10.9916	11.9515	15.3854	28.1612	38.5868	45.3843	34.8396	14.1337	11.3254	3.48869e-05	0.000388503	yes
CC77DRAFT_1026590	CC77DRAFT_1026590	OAG13588	GO:0003674(molecular_function);GO:0005575(cellular_component);GO:0008150(biological_process)	NA	NA	NA	putative O-methyltransferase [Alternaria alternata]	0.071099	0.706028	0.062103	1.25666	0.583338	0	2.48035	4.38338	1.96796	2.11874	5.54766	7.59381	3.49517e-05	0.000388824	yes
CC77DRAFT_1045216	CC77DRAFT_1045216	OAG13612	GO:0004181(metallocarboxypeptidase activity);GO:0005615(extracellular space)	NA	NA	NA	Zn-dependent exopeptidase [Alternaria alternata]	3.43855	1.39472	1.14108	1.83847	8.39501	5.25458	1.45417	0.914768	0.763744	1.6062	1.85297	0.614067	3.53137e-05	0.000392447	yes
CC77DRAFT_119368	CC77DRAFT_119368	OAG20306	GO:0016263(glycoprotein-N-acetylgalactosamine 3-beta-galactosyltransferase activity);GO:0016267(O-glycan processing, core 1)	NA	NA	NA	hypothetical protein CC77DRAFT_119368 [Alternaria alternata]	56.4512	48.402	47.9589	39.1978	31.8511	31.6206	73.6759	73.4859	73.0936	28.9118	39.6404	48.6934	3.59184e-05	0.000398758	yes
CC77DRAFT_1057332	CC77DRAFT_1057332	OAG25561	GO:0004843(thiol-dependent ubiquitin-specific protease activity);GO:0005634(nucleus);GO:0005737(cytoplasm);GO:0070530(K63-linked polyubiquitin modification-dependent protein binding);GO:0071947(protein deubiquitination involved in ubiquitin-dependent protein catabolic process)	NA	NA	NA	hypothetical protein CC77DRAFT_1057332 [Alternaria alternata]	0.279102	0.225616	0.265345	1.08277	0.745858	0.478192	0.12596	0.218519	0.253285	0.158447	0.216029	0.544721	3.63732e-05	0.000403391	yes
CC77DRAFT_924426	CC77DRAFT_924426	OAG25827	NA	NA	NA	NA	hypothetical protein AA0118_g5337 [Alternaria tenuissima]	110.584	101.124	152.012	328.239	240.49	224.328	168.114	157.552	147.206	111.409	137.452	163.404	3.64609e-05	0.00040395	yes
CC77DRAFT_1022000	CC77DRAFT_1022000	OAG18424	NA	NA	NA	NA	hypothetical protein AA0112_g25 [Alternaria arborescens]	47.6591	107.114	69.8575	27.8022	53.0616	60.2224	187.021	202.542	172.492	444.613	138.777	52.8273	3.66228e-05	0.000405327	yes
CC77DRAFT_992049	CC77DRAFT_992049	OAG18866	GO:0004252(serine-type endopeptidase activity)	NA	NA	NA	subtilisin-like protein [Alternaria alternata]	8.35831	5.52256	9.3588	21.4244	15.8587	9.885	4.83649	2.99876	2.16622	3.11598	12.369	8.36406	3.67988e-05	0.000406502	yes
CC77DRAFT_976713	CC77DRAFT_976713	OAG13693	GO:0003674(molecular_function);GO:0005575(cellular_component);GO:0008150(biological_process)	NA	NA	NA	DUF1752-domain-containing protein [Alternaria alternata]	74.3358	72.7095	73.5717	96.6698	67.1332	61.5468	174.201	136.042	199.96	59.5484	91.2655	93.7583	3.68042e-05	0.000406502	yes
CC77DRAFT_1062463	CC77DRAFT_1062463	OAG19307	GO:0016021(integral component of membrane);GO:0042626(ATPase activity, coupled to transmembrane movement of substances);GO:0055085(transmembrane transport)	02010(ABC transporters)	K05658	EC:3.6.3.44	P-loop containing nucleoside triphosphate hydrolase protein [Alternaria alternata]	3.19064	8.06685	2.54181	3.61462	2.52049	2.98371	7.3568	10.0966	13.1035	6.37655	7.4667	9.31876	3.71345e-05	0.000409731	yes
CC77DRAFT_1022077	CC77DRAFT_1022077	OAG18514	GO:0003824(catalytic activity);GO:0005575(cellular_component);GO:0008150(biological_process)	NA	NA	NA	Mannan endo-1,6-alpha-mannosidase [Alternaria tenuissima]	9.98162	9.67202	8.98085	11.4248	11.6084	10.5768	6.23527	7.27776	6.44496	5.58697	2.78633	3.17203	3.72046e-05	0.000410086	yes
CC77DRAFT_1063796	CC77DRAFT_1063796	OAG17799	GO:0003674(molecular_function);GO:0005575(cellular_component);GO:0008150(biological_process)	NA	NA	NA	HET-domain-containing protein [Alternaria alternata]	0.721582	0.343382	0.782765	0.655229	0.814976	0.705314	2.42432	1.39852	2.3349	1.15333	0.689193	0.931761	3.7294e-05	0.000410652	yes
CC77DRAFT_1094323	CC77DRAFT_1094323	OAG21130	GO:0000109(nucleotide-excision repair complex);GO:0000720(pyrimidine dimer repair by nucleotide-excision repair);GO:0003676(nucleic acid binding);GO:0003677(DNA binding);GO:0004386(helicase activity);GO:0005524(ATP binding);GO:0008270(zinc ion binding);GO:0046872(metal ion binding)	NA	NA	NA	hypothetical protein CC77DRAFT_1094323 [Alternaria alternata]	26.159	27.4175	23.1896	22.6342	16.4217	13.7188	10.7626	15.2284	16.8099	4.07607	5.83902	13.3207	3.79554e-05	0.00041751	yes
CC77DRAFT_1061595	CC77DRAFT_1061595	OAG20123	GO:0000324(fungal-type vacuole);GO:0004339(glucan 1,4-alpha-glucosidase activity);GO:0016052(carbohydrate catabolic process)	00500(Starch and sucrose metabolism)	K01178	EC:3.2.1.3	glucoamylase I precursor [Alternaria alternata]	106.782	150.109	110.418	222.015	719.619	387.736	78.7311	152.693	229.93	289.831	384.471	245.273	3.85245e-05	0.000422912	yes
CC77DRAFT_935971	CC77DRAFT_935971	OAG20085	GO:0005783(endoplasmic reticulum);GO:0015366(malate:proton symporter activity);GO:0016021(integral component of membrane);GO:0097434(succinate:proton symporter activity);GO:0098714(malate import across plasma membrane);GO:0098715(malonic acid import across plasma membrane);GO:0098720(succinate import across plasma membrane);GO:1902600(proton transmembrane transport)	NA	NA	NA	hypothetical protein CC77DRAFT_935971 [Alternaria alternata]	20.8859	21.4703	22.2658	25.9727	29.4757	24.3833	46.7918	51.576	49.5799	33.0105	30.6798	22.7548	3.85248e-05	0.000422912	yes
CC77DRAFT_451935	CC77DRAFT_451935	OAG15578	GO:0005506(iron ion binding);GO:0005737(cytoplasm);GO:0019310(inositol catabolic process);GO:0035690(cellular response to drug);GO:0050113(inositol oxygenase activity);GO:0055114(oxidation-reduction process)	00053(Ascorbate and aldarate metabolism);00562(Inositol phosphate metabolism)	K00469	EC:1.13.99.1	inositol oxygenase 1 [Alternaria alternata]	10.4645	8.88297	6.42956	3.09093	4.9843	5.64285	12.3316	5.17015	4.41233	2.39694	2.35476	2.14747	3.86029e-05	0.000423338	yes
CC77DRAFT_173209	CC77DRAFT_173209	OAG18832	GO:0030288(outer membrane-bounded periplasmic space);GO:0033609(oxalate metabolic process);GO:0046564(oxalate decarboxylase activity)	00630(Glyoxylate and dicarboxylate metabolism)	K01569	EC:4.1.1.2	Bicupin, oxalate decarboxylase/oxidase [Alternaria alternata]	10.5138	8.63546	7.37255	16.9085	22.0267	14.8588	16.6171	10.7709	12.1331	30.6424	27.0927	15.3487	3.93571e-05	0.000431172	yes
CC77DRAFT_1024871	CC77DRAFT_1024871	OAG15504	GO:0000171(ribonuclease MRP activity);GO:0000172(ribonuclease MRP complex);GO:0004526(ribonuclease P activity);GO:0005655(nucleolar ribonuclease P complex);GO:0008033(tRNA processing);GO:0090502(RNA phosphodiester bond hydrolysis, endonucleolytic)	03013(RNA transport);03008(Ribosome biogenesis in eukaryotes)	K01164	EC:3.1.26.5	ribonuclease p complex subunit pop1 [Alternaria alternata]	30.6342	33.7577	24.2124	17.0096	14.071	17.4847	33.8975	37.619	36.9183	19.0357	15.857	24.0894	3.9492e-05	0.000432211	yes
CC77DRAFT_1027991	CC77DRAFT_1027991	OAG25457	GO:0005634(nucleus);GO:0005739(mitochondrion);GO:0006116(NADH oxidation);GO:0016491(oxidoreductase activity);GO:0043065(positive regulation of apoptotic process);GO:0050660(flavin adenine dinucleotide binding);GO:2000377(regulation of reactive oxygen species metabolic process)	NA	NA	NA	FAD/NAD(P)-binding domain-containing protein [Alternaria alternata]	51.4705	59.0078	50.424	39.4032	26.8952	32.1487	24.5266	14.256	10.4699	16.3592	42.309	28.1715	4.01443e-05	0.000438906	yes
CC77DRAFT_1022038	CC77DRAFT_1022038	OAG18463	NA	NA	NA	NA	hypothetical protein CC77DRAFT_1022038 [Alternaria alternata]	48.1206	51.9717	43.3681	31.2426	28.0738	31.645	67.7843	59.7036	69.4299	45.9381	35.7589	34.8701	4.04795e-05	0.000442123	yes
CC77DRAFT_1064664	CC77DRAFT_1064664	OAG16782	GO:0005758(mitochondrial intermembrane space);GO:0006879(cellular iron ion homeostasis);GO:0016971(flavin-linked sulfhydryl oxidase activity);GO:0034599(cellular response to oxidative stress);GO:0045041(protein import into mitochondrial intermembrane space);GO:0055114(oxidation-reduction process)	NA	NA	NA	hypothetical protein CC77DRAFT_1064664 [Alternaria alternata]	205.848	169.061	155.285	93.8646	120.212	105.344	84.083	93.9088	69.6799	90.0398	107.527	97.1497	4.07275e-05	0.000444382	yes
CC77DRAFT_712264	CC77DRAFT_712264	OAG23370	NA	NA	NA	NA	hypothetical protein CC77DRAFT_712264 [Alternaria alternata]	1.24939	1.47932	1.23638	2.97574	3.04675	2.43798	0.868024	1.21482	1.04755	1.27124	1.44432	0.795711	4.0895e-05	0.000445759	yes
CC77DRAFT_1016201	CC77DRAFT_1016201	OAG25219	GO:0005576(extracellular region);GO:0008762(UDP-N-acetylmuramate dehydrogenase activity);GO:0016491(oxidoreductase activity);GO:0050660(flavin adenine dinucleotide binding);GO:0055114(oxidation-reduction process)	00061(Fatty acid biosynthesis);00071(Fatty acid degradation);04146(Peroxisome)	K01897	EC:6.2.1.3	FAD binding domain-containing protein [Alternaria alternata]	0.48296	0.367466	0.351887	0.735153	0.191329	0.33866	1.99679	0.784014	0.444901	0.193751	1.97876	8.55374	4.09627e-05	0.000446047	yes
CC77DRAFT_71629	CC77DRAFT_71629	OAG20603	GO:0003674(molecular_function);GO:0015686(ferric triacetylfusarinine C transport);GO:0016021(integral component of membrane);GO:0055085(transmembrane transport)	NA	NA	NA	MFS general substrate transporter [Alternaria alternata]	1.85842	1.44324	1.49405	20.2925	6.29325	3.13398	2.76787	1.47649	1.76176	0.951212	2.17565	7.93188	4.1063e-05	0.000446574	yes
CC77DRAFT_1030507	CC77DRAFT_1030507	OAG21738	GO:0005575(cellular_component)	NA	NA	NA	Clavaminate synthase-like protein [Alternaria alternata]	30.263	7.98206	12.9333	6.33009	67.2264	47.1894	4.37189	3.57381	3.9621	4.51109	17.6106	1.18818	4.10937e-05	0.000446574	yes
CC77DRAFT_1031662	CC77DRAFT_1031662	OAG20479	NA	NA	NA	NA	hypothetical protein CC77DRAFT_1031662 [Alternaria alternata]	139.233	272.166	210.576	618.442	429.103	399.392	192.444	231.256	298.962	449.224	843.614	449.103	4.15204e-05	0.000450757	yes
CC77DRAFT_1020358	CC77DRAFT_1020358	OAG20691	NA	NA	NA	NA	hypothetical protein AA0112_g8745 [Alternaria arborescens]	4.71453	4.2473	5.05526	5.47375	10.1373	9.00329	2.46296	2.85072	2.46719	4.13932	6.02051	5.89748	4.16735e-05	0.000451965	yes
CC77DRAFT_1054735	CC77DRAFT_1054735	OAG14763	GO:0005575(cellular_component);GO:0032115(sorbose reductase activity);GO:0042850(L-sorbose catabolic process);GO:0050085(mannitol 2-dehydrogenase (NADP+) activity)	00051(Fructose and mannose metabolism)	K17742	EC:1.1.1.289	NAD(P)-binding protein [Alternaria alternata]	3.99944	7.9936	3.15346	1.92598	2.0881	2.64903	1.24769	1.31452	1.45289	1.14519	1.77853	3.24673	4.17959e-05	0.000452838	yes
CC77DRAFT_1024433	CC77DRAFT_1024433	OAG16011	NA	NA	NA	NA	hypothetical protein CC77DRAFT_1024433 [Alternaria alternata]	32.2151	29.4104	22.1164	17.3243	27.0705	22.0561	75.4947	66.0003	62.5675	62.6244	28.823	19.5564	4.24858e-05	0.000459852	yes
CC77DRAFT_1005812	CC77DRAFT_1005812	OAG23550	GO:0003674(molecular_function);GO:0005575(cellular_component);GO:0008150(biological_process)	NA	NA	NA	hypothetical protein CC77DRAFT_1005812 [Alternaria alternata]	26.3836	24.2284	22.7002	13.7633	19.8736	23.9299	53.3889	46.4502	67.9453	46.7443	21.1404	16.1832	4.28956e-05	0.000463823	yes
CC77DRAFT_896842	CC77DRAFT_896842	OAG19655	GO:0005615(extracellular space);GO:0052689(carboxylic ester hydrolase activity)	00564(Glycerophospholipid metabolism)	K01049	EC:3.1.1.7	alpha/beta-hydrolase, partial [Alternaria alternata]	0.154199	0	0	0.125951	0.301821	0.213859	0.439575	1.38191	1.02038	1.81282	0.553205	0.479576	4.29713e-05	0.000464176	yes
CC77DRAFT_64134	CC77DRAFT_64134	OAG20509	GO:0000981(RNA polymerase II transcription factor activity, sequence-specific DNA binding);GO:0003677(DNA binding);GO:0005634(nucleus);GO:0006351(transcription, DNA-templated);GO:0006355(regulation of transcription, DNA-templated);GO:0008270(zinc ion binding)	NA	NA	NA	hypothetical protein CC77DRAFT_64134 [Alternaria alternata]	16.3176	13.0053	13.3929	24.6335	22.2238	24.4746	11.4536	10.9909	11.5685	16.9605	20.6206	22.0618	4.32493e-05	0.000466712	yes
CC77DRAFT_1028499	CC77DRAFT_1028499	OAG24737	GO:0005634(nucleus)	NA	NA	NA	hypothetical protein CC77DRAFT_1028499 [Alternaria alternata]	43.296	52.7583	43.7631	29.9479	45.0799	40.7198	92.189	62.9331	86.4764	35.3677	31.2596	42.1055	4.35023e-05	0.000468974	yes
CC77DRAFT_927042	CC77DRAFT_927042	OAG25062	GO:0003674(molecular_function)	NA	NA	NA	hypothetical protein CC77DRAFT_927042 [Alternaria alternata]	7.72813	8.09404	6.84141	11.6727	14.1857	11.4802	14.4951	21.2931	21.8326	14.1505	13.0642	13.9967	4.37872e-05	0.000471575	yes
CC77DRAFT_387396	CC77DRAFT_387396	OAG16677	GO:0003674(molecular_function);GO:0005575(cellular_component);GO:0008150(biological_process)	NA	NA	NA	hypothetical protein CC77DRAFT_387396 [Alternaria alternata]	43.9183	36.1024	33.1364	31.5161	41.9608	35.8674	65.7048	67.9388	89.9888	40.9991	35.93	33.1065	4.40007e-05	0.000473402	yes
CC77DRAFT_1096428	CC77DRAFT_1096428	OAG18485	GO:0005634(nucleus);GO:0042254(ribosome biogenesis)	NA	NA	NA	S-adenosyl-L-methionine-dependent methyltransferase [Alternaria alternata]	9.28878	11.1777	11.6336	9.05977	4.759	5.27742	30.1234	14.9713	18.6542	4.65715	6.90313	13.6592	4.43106e-05	0.000476261	yes
CC77DRAFT_1060082	CC77DRAFT_1060082	OAG22188	GO:0003674(molecular_function);GO:0005634(nucleus);GO:0005829(cytosol);GO:0008150(biological_process)	NA	NA	NA	hypothetical protein CC77DRAFT_1060082 [Alternaria alternata]	76.5213	55.3203	54.537	44.7995	34.5288	35.5446	107.218	81.9708	82.0585	54.5127	35.9125	46.1421	4.47267e-05	0.000480256	yes
CC77DRAFT_1091826	CC77DRAFT_1091826	OAG23621	GO:0005575(cellular_component)	00260(Glycine, serine and threonine metabolism);00270(Cysteine and methionine metabolism);00300(Lysine biosynthesis)	K00003	EC:1.1.1.3	bifunctional aspartokinase/homoserine dehydrogenase 1 [Alternaria alternata]	32.6034	34.5997	45.6689	41.0322	40.5282	38.1017	10.1541	14.1627	13.3573	11.1952	27.4951	47.3398	4.494e-05	0.000482067	yes
CC77DRAFT_1038307	CC77DRAFT_1038307	OAG23823	GO:0005215(transporter activity);GO:0034220(ion transmembrane transport);GO:0071627(integral component of fungal-type vacuolar membrane)	NA	NA	NA	MFS general substrate transporter [Alternaria alternata]	12.3759	12.1757	12.7904	8.17299	9.50028	5.67293	2.21393	4.02443	3.50951	0.897662	4.02603	6.03344	4.54515e-05	0.00048707	yes
CC77DRAFT_942724	CC77DRAFT_942724	OAG17157	GO:0000329(fungal-type vacuole membrane);GO:0005364(maltose:proton symporter activity);GO:0005794(Golgi apparatus);GO:0008150(biological_process);GO:0008506(sucrose:proton symporter activity);GO:0015151(alpha-glucoside transmembrane transporter activity)	NA	NA	NA	MFS general substrate transporter [Alternaria alternata]	1.25238	1.20248	1.07522	0.610388	1.036	0.846736	5.90255	1.77272	2.1616	1.60209	1.27468	0.804225	4.56435e-05	0.000488644	yes
CC77DRAFT_1066984	CC77DRAFT_1066984	OAG14407	GO:0003674(molecular_function);GO:0005575(cellular_component);GO:0008150(biological_process)	NA	NA	NA	hypothetical protein CC77DRAFT_1066984 [Alternaria alternata]	37.3009	26.7124	36.0936	51.0598	14.6882	20.7758	37.0778	74.7755	69.3632	15.0832	99.0842	476.014	4.57064e-05	0.000488833	yes
CC77DRAFT_1022383	CC77DRAFT_1022383	OAG18139	GO:0005575(cellular_component);GO:0008152(metabolic process);GO:0016491(oxidoreductase activity)	03030(DNA replication);04111(Cell cycle - yeast);04113(Meiosis - yeast)	K02541	EC:3.6.4.12	NAD(P)-binding protein [Alternaria alternata]	34.3476	36.6645	27.3334	17.3065	29.4984	29.5609	80.576	71.0946	64.5322	54.7931	30.3239	19.3987	4.57959e-05	0.000489305	yes
CC77DRAFT_1058685	CC77DRAFT_1058685	OAG22938	NA	NA	NA	NA	hypothetical protein CC77DRAFT_1058685 [Alternaria alternata]	2.92951	2.64409	2.2505	6.12383	3.10091	4.44013	3.00826	3.25776	1.747	6.21016	8.08906	7.5523	4.59845e-05	0.000490835	yes
CC77DRAFT_932229	CC77DRAFT_932229	OAG22214	NA	NA	NA	NA	hypothetical protein CUC08_Gglean007617 [Alternaria sp. MG1]	2.31209	2.80634	3.4443	2.47131	2.44763	2.89363	8.14214	6.97797	6.01818	5.98238	4.29197	3.2475	4.67143e-05	0.000498132	yes
CC77DRAFT_1009094	CC77DRAFT_1009094	OAG20205	GO:0035145(exon-exon junction complex)	NA	NA	NA	hypothetical protein CC77DRAFT_1009094 [Alternaria alternata]	387.9	301.614	269.452	133.328	157.591	188.841	324.968	367.292	294.886	168.355	203.21	154.115	4.70524e-05	0.000501242	yes
CC77DRAFT_956875	CC77DRAFT_956875	OAG23983	NA	NA	NA	NA	hypothetical protein CC77DRAFT_956875 [Alternaria alternata]	94.7695	62.0314	76.4532	63.9777	138.294	121.792	36.8653	41.2218	36.9212	70.6875	55.0284	32.062	4.7197e-05	0.0005018	yes
CC77DRAFT_169213	CC77DRAFT_169213	OAG19536	GO:0005615(extracellular space);GO:0052689(carboxylic ester hydrolase activity)	00564(Glycerophospholipid metabolism)	K01049	EC:3.1.1.7	liver carboxylesterase 1 precursor [Alternaria alternata]	0.092729	0.112028	0.196755	0.127783	0.164108	0.183113	0.954329	0.547929	0.5965	0.182608	0.450951	0.219691	4.72399e-05	0.0005018	yes
CC77DRAFT_1041882	CC77DRAFT_1041882	OAG18496	NA	NA	NA	NA	hypothetical protein CC77DRAFT_1041882 [Alternaria alternata]	50.9709	48.7176	42.161	29.0217	29.7089	28.4698	22.1452	27.0963	28.6394	21.2659	23.5947	21.2334	4.72441e-05	0.0005018	yes
CC77DRAFT_1007304	CC77DRAFT_1007304	OAG22834	GO:0005575(cellular_component);GO:0008150(biological_process);GO:0016787(hydrolase activity)	03410(Base excision repair)	K10771	EC:4.2.99.18	dienelactone hydrolase family protein [Alternaria alternata]	89.9025	13.1737	16.9239	16.7726	24.5312	18.1753	53.532	124.559	172.568	34.6795	257.355	109.101	4.73115e-05	0.000502022	yes
CC77DRAFT_1024437	CC77DRAFT_1024437	OAG16015	GO:0004722(protein serine/threonine phosphatase activity);GO:0005635(nuclear envelope);GO:0005739(mitochondrion);GO:0006470(protein dephosphorylation)	NA	NA	NA	5-azacytidine resistance protein azr1 [Alternaria alternata]	35.4025	37.9607	36.4223	29.7177	17.8509	20.9978	61.872	42.4886	44.3466	21.1111	18.6496	30.355	4.76421e-05	0.000505034	yes
CC77DRAFT_1010630	CC77DRAFT_1010630	OAG18723	GO:0008150(biological_process)	NA	NA	NA	P-loop containing nucleoside triphosphate hydrolase protein [Alternaria alternata]	5.32733	6.47604	6.78968	6.79091	4.11233	5.68488	2.74103	1.95097	1.54062	1.9182	1.78855	4.4992	4.80079e-05	0.000508413	yes
CC77DRAFT_696435	CC77DRAFT_696435	OAG23162	GO:0004190(aspartic-type endopeptidase activity);GO:0006508(proteolysis);GO:0030163(protein catabolic process)	04138(Autophagy - yeast)	K01381	EC:3.4.23.25	acid protease [Alternaria alternata]	40.2483	25.5246	31.0114	36.4792	29.6407	24.0416	49.3266	40.8308	70.2713	18.087	22.5808	23.9361	4.80805e-05	0.000508683	yes
CC77DRAFT_1096626	CC77DRAFT_1096626	OAG18743	GO:0005886(plasma membrane);GO:0015079(potassium ion transmembrane transporter activity);GO:0030007(cellular potassium ion homeostasis)	NA	NA	NA	potassium transport protein 1 [Alternaria alternata]	1.5688	1.14204	1.05551	7.21125	3.52319	2.73201	1.50509	2.02004	1.12609	1.77697	3.16408	9.3275	4.85931e-05	0.000513603	yes
CC77DRAFT_856758	CC77DRAFT_856758	OAG21195	GO:0003674(molecular_function);GO:0005739(mitochondrion);GO:0034553(mitochondrial respiratory chain complex II assembly)	NA	NA	NA	hypothetical protein CC77DRAFT_856758 [Alternaria alternata]	15.4724	12.0412	13.8545	25.0415	36.6046	21.587	12.132	10.0324	6.97547	21.7979	23.048	15.5716	4.86722e-05	0.000513929	yes
CC77DRAFT_1022958	CC77DRAFT_1022958	OAG17432	GO:0003674(molecular_function);GO:0005575(cellular_component);GO:0008150(biological_process)	NA	NA	NA	hypothetical protein AA0118_g7132 [Alternaria tenuissima]	3.5245	4.60336	3.92865	28.9787	7.77286	8.27807	15.4723	27.3488	28.2763	27.2691	15.9929	5.30737	4.8719e-05	0.000513929	yes
CC77DRAFT_938392	CC77DRAFT_938392	OAG19239	NA	NA	NA	NA	hypothetical protein CC77DRAFT_938392 [Alternaria alternata]	1.16354	2.46703	0.393958	2.4042	1.41961	1.64351	3.79536	5.68175	5.69153	5.7488	3.57361	4.41835	4.88254e-05	0.000514548	yes
CC77DRAFT_936031	CC77DRAFT_936031	OAG20151	GO:0045493(xylan catabolic process);GO:0045893(positive regulation of transcription, DNA-templated)	NA	NA	NA	hypothetical protein CC77DRAFT_936031 [Alternaria alternata]	3.48973	3.43839	2.96655	7.41998	7.29685	6.37483	2.69287	3.17433	3.32366	4.99274	6.33257	4.92523	4.92073e-05	0.000518067	yes
CC77DRAFT_783357	CC77DRAFT_783357	OAG22104	GO:0005261(cation channel activity);GO:0005886(plasma membrane);GO:0034220(ion transmembrane transport);GO:0086010(membrane depolarization during action potential)	NA	NA	NA	hypothetical protein CC77DRAFT_783357 [Alternaria alternata]	20.0769	23.904	19.1659	11.3589	9.36881	9.9073	13.1498	15.7772	16.8166	7.49226	8.40121	13.8455	4.92886e-05	0.000518418	yes
CC77DRAFT_1024864	CC77DRAFT_1024864	OAG15496	GO:0005634(nucleus);GO:0005739(mitochondrion);GO:0043504(mitochondrial DNA repair)	NA	NA	NA	UV-endonuclease UvdE [Alternaria alternata]	2.68044	2.65099	2.51347	2.02527	2.82882	2.40848	6.03054	5.03221	6.71419	3.72223	2.72177	3.49788	4.93815e-05	0.00051889	yes
CC77DRAFT_938832	CC77DRAFT_938832	OAG19101	GO:0010430(fatty acid omega-oxidation);GO:0018685(alkane 1-monooxygenase activity);GO:0019825(oxygen binding)	00071(Fatty acid degradation);00380(Tryptophan metabolism)	K00493	EC:1.14.14.1	cytochrome P450 [Alternaria alternata]	38.5123	28.0666	26.2886	26.3441	33.052	32.8648	54.5673	73.3354	78.0255	97.0726	57.4776	34.9906	4.96012e-05	0.000520692	yes
CC77DRAFT_961852	CC77DRAFT_961852	OAG21159	NA	NA	NA	NA	hypothetical protein CC77DRAFT_961852 [Alternaria alternata]	7.06933	6.90408	4.24688	3.60478	5.55058	6.32345	16.1655	17.9655	19.697	13.0045	4.78893	3.29638	5.0005e-05	0.000524422	yes
CC77DRAFT_148598	CC77DRAFT_148598	OAG19996	GO:0005575(cellular_component)	02010(ABC transporters)	K05658	EC:3.6.3.44	cytochrome P450 3A17 [Alternaria alternata]	0.054197	0.028596	0.043078	0.101346	0.167885	0.132419	0.772834	0.091654	0.110443	1.71436	0.217948	0.322736	5.01532e-05	0.000525466	yes
CC77DRAFT_1014998	CC77DRAFT_1014998	OAG13240	GO:0003674(molecular_function);GO:0005575(cellular_component);GO:0008150(biological_process)	NA	NA	NA	NAD(P)-binding protein [Alternaria alternata]	1.04451	0.805124	3.482	1.41841	2.98134	2.57164	0.279301	0.210134	0.337795	0.278987	0.956726	1.62554	5.02394e-05	0.000525859	yes
CC77DRAFT_661231	CC77DRAFT_661231	OAG13614	GO:0000981(RNA polymerase II transcription factor activity, sequence-specific DNA binding);GO:0003677(DNA binding);GO:0005634(nucleus);GO:0005829(cytosol);GO:0006351(transcription, DNA-templated);GO:0008270(zinc ion binding);GO:1901522(positive regulation of transcription from RNA polymerase II promoter involved in cellular response to chemical stimulus)	NA	NA	NA	hypothetical protein CC77DRAFT_661231 [Alternaria alternata]	54.6518	61.2842	47.2997	25.2117	27.4101	26.8929	39.4593	36.8308	47.204	27.8492	29.0425	28.3071	5.09782e-05	0.000532883	yes
CC77DRAFT_528893	CC77DRAFT_528893	OAG24500	GO:0005575(cellular_component)	NA	NA	NA	1.3.8-trihydroxynaphthalene reductase [Alternaria alternata]	1925.31	2947.64	2013.47	890.861	777.621	727.685	743.388	555.237	277.819	235.92	1078.13	1029.94	5.10238e-05	0.000532883	yes
CC77DRAFT_1029148	CC77DRAFT_1029148	OAG23065	GO:0005575(cellular_component)	NA	NA	NA	NAD(P)-binding protein [Alternaria alternata]	13.1338	9.48559	45.588	7.61357	12.3284	11.8549	4.76048	5.36663	4.73167	11.8409	7.50488	9.00488	5.10585e-05	0.000532883	yes
CC77DRAFT_936716	CC77DRAFT_936716	OAG20076	GO:0004190(aspartic-type endopeptidase activity);GO:0006508(proteolysis);GO:0030163(protein catabolic process)	NA	NA	NA	hypothetical protein CUC08_Gglean003283 [Alternaria sp. MG1]	87.9085	89.0742	82.7053	45.7502	57.0294	65.0068	107.326	130.568	143.733	84.8615	65.4262	47.2382	5.12489e-05	0.000534354	yes
CC77DRAFT_1024853	CC77DRAFT_1024853	OAG15492	GO:0005506(iron ion binding);GO:0005739(mitochondrion);GO:0016226(iron-sulfur cluster assembly);GO:0051536(iron-sulfur cluster binding)	NA	NA	NA	HIRA-interacting protein 5 [Alternaria alternata]	79.5947	85.4326	77.8357	66.107	37.6781	48.4295	109.284	106.164	120.706	65.95	56.7988	63.0381	5.1966e-05	0.000541309	yes
CC77DRAFT_68172	CC77DRAFT_68172	OAG20569	GO:0000329(fungal-type vacuole membrane);GO:0005783(endoplasmic reticulum);GO:0006816(calcium ion transport);GO:0006874(cellular calcium ion homeostasis);GO:0015369(calcium:proton antiporter activity);GO:0015386(potassium:proton antiporter activity);GO:0016021(integral component of membrane);GO:0055085(transmembrane transport)	NA	NA	NA	Vacuolar calcium ion transporter [Alternaria tenuissima]	28.3107	23.8277	26.4188	22.5713	26.8317	23.3358	43.3785	44.8929	50.7202	26.8753	24.519	17.7616	5.2694e-05	0.00054812	yes
CC77DRAFT_926114	CC77DRAFT_926114	OAG25145	GO:0003674(molecular_function);GO:0005575(cellular_component);GO:0008150(biological_process)	NA	NA	NA	hypothetical protein CC77DRAFT_926114 [Alternaria alternata]	0.953011	0.734994	0.747401	1.11629	0.439368	0.145517	3.83944	1.81223	3.03143	1.14382	0.403477	0.550212	5.27214e-05	0.00054812	yes
CC77DRAFT_801965	CC77DRAFT_801965	OAG21465	NA	04141(Protein processing in endoplasmic reticulum)	K14007	NA	hypothetical protein CC77DRAFT_801965 [Alternaria alternata]	124.788	133.107	113.203	172.49	143.339	193.309	142.053	125.497	131.969	229.905	258.872	362.01	5.30617e-05	0.000551128	yes
CC77DRAFT_515477	CC77DRAFT_515477	OAG24356	GO:0005737(cytoplasm);GO:0005975(carbohydrate metabolic process);GO:0016832(aldehyde-lyase activity)	00350(Tyrosine metabolism)	K02510	EC:4.1.2.52	macrophomate synthase [Alternaria alternata]	114.879	114.318	112.349	19.4628	14.7722	21.6879	41.5724	143.606	137.44	15.1149	190.776	97.1252	5.3192e-05	0.00055195	yes
CC77DRAFT_1015743	CC77DRAFT_1015743	OAG26453	GO:0009813(flavonoid biosynthetic process);GO:0016906(sterol 3-beta-glucosyltransferase activity);GO:0043231(intracellular membrane-bounded organelle);GO:0052696(flavonoid glucuronidation)	00970(Aminoacyl-tRNA biosynthesis)	K01870	EC:6.1.1.5	putative glucosyl/glucuronosyl transferase [Alternaria alternata]	1.32387	1.4226	0.84013	1.05019	1.53478	1.04915	3.57953	3.19352	3.24682	2.46257	1.3486	1.02113	5.38804e-05	0.000558556	yes
CC77DRAFT_623535	CC77DRAFT_623535	OAG23761	GO:0005575(cellular_component)	04138(Autophagy - yeast)	K21197	NA	hypothetical protein CC77DRAFT_623535 [Alternaria alternata]	96.8725	96.0657	89.1147	73.007	75.2035	73.9627	184.804	135.801	170.756	78.5014	83.0906	91.8872	5.39389e-05	0.000558627	yes
CC77DRAFT_1055537	CC77DRAFT_1055537	OAG13562	GO:0005575(cellular_component);GO:0008152(metabolic process);GO:0016491(oxidoreductase activity)	00010(Glycolysis / Gluconeogenesis);00040(Pentose and glucuronate interconversions);00561(Glycerolipid metabolism)	K00002	EC:1.1.1.2	NAD(P)-binding protein [Alternaria alternata]	5.22575	4.69264	4.74583	0.695968	1.39555	1.37485	5.06082	1.31053	1.054	0.78423	1.07831	1.75995	5.43335e-05	0.000562175	yes
CC77DRAFT_1051285	CC77DRAFT_1051285	OAG18796	NA	NA	NA	NA	hypothetical protein CC77DRAFT_1051285 [Alternaria alternata]	1.16841	4.20527	1.12634	5.68555	0.696011	1.50589	5.82321	30.7647	28.7623	1.05499	7.0162	18.4921	5.44393e-05	0.000562731	yes
CC77DRAFT_929715	CC77DRAFT_929715	OAG23058	GO:0000981(RNA polymerase II transcription factor activity, sequence-specific DNA binding);GO:0003677(DNA binding);GO:0005634(nucleus);GO:0006351(transcription, DNA-templated);GO:0006355(regulation of transcription, DNA-templated);GO:0008270(zinc ion binding)	NA	NA	NA	hypothetical protein CC77DRAFT_929715 [Alternaria alternata]	37.0893	26.1871	24.0252	10.1007	16.9824	13.2047	18.7401	14.7953	15.356	14.8316	12.0802	9.34817	5.55008e-05	0.000573154	yes
CC77DRAFT_435378	CC77DRAFT_435378	OAG15730	GO:0005215(transporter activity);GO:0016021(integral component of membrane);GO:0055085(transmembrane transport)	NA	NA	NA	MFS general substrate transporter [Alternaria alternata]	36.2885	40.1688	40.0204	36.2672	34.6095	26.6391	58.9171	65.5016	110.585	80.5713	54.0602	44.8984	5.57258e-05	0.000574929	yes
CC77DRAFT_962770	CC77DRAFT_962770	OAG20732	GO:0005575(cellular_component);GO:0008150(biological_process)	NA	NA	NA	hypothetical protein CC77DRAFT_962770 [Alternaria alternata]	3.69568	3.63511	3.681	5.48281	6.39572	5.82609	2.2656	2.13951	2.16728	3.5205	4.8943	4.85259	5.66345e-05	0.000583746	yes
CC77DRAFT_734060	CC77DRAFT_734060	OAG22518	GO:0004359(glutaminase activity);GO:0005829(cytosol);GO:0008614(pyridoxine metabolic process);GO:0042819(vitamin B6 biosynthetic process);GO:0042823(pyridoxal phosphate biosynthetic process);GO:1903600(glutaminase complex)	00750(Vitamin B6 metabolism)	K08681	EC:4.3.3.6	SNO glutamine amidotransferase [Alternaria alternata]	79.068	77.0043	70.7104	44.1485	32.1616	30.8514	74.1865	56.9953	51.9109	17.374	27.1971	47.9398	5.70355e-05	0.000587319	yes
CC77DRAFT_1097218	CC77DRAFT_1097218	OAG18019	GO:0005575(cellular_component);GO:0008270(zinc ion binding);GO:0016491(oxidoreductase activity);GO:0016747(transferase activity, transferring acyl groups other than amino-acyl groups);GO:0055114(oxidation-reduction process)	NA	NA	NA	GroES-like protein [Alternaria alternata]	17.1546	12.2699	13.0386	3.66116	5.77883	6.40275	13.373	11.4134	11.244	8.6709	6.93144	4.92946	5.82454e-05	0.000599207	yes
CC77DRAFT_1021638	CC77DRAFT_1021638	OAG19540	GO:0003882(CDP-diacylglycerol-serine O-phosphatidyltransferase activity);GO:0006659(phosphatidylserine biosynthetic process);GO:0016021(integral component of membrane)	NA	NA	NA	CDP-alcohol phosphatidyltransferase [Alternaria alternata]	0.179979	0.278502	0.257096	0.514679	0.517082	0.40967	1.71065	1.33487	1.89209	2.79193	0.575723	0.638688	5.84005e-05	0.00060023	yes
CC77DRAFT_927288	CC77DRAFT_927288	OAG24676	GO:0003697(single-stranded DNA binding);GO:0004176(ATP-dependent peptidase activity);GO:0005759(mitochondrial matrix);GO:0006515(protein quality control for misfolded or incompletely synthesized proteins);GO:0007005(mitochondrion organization);GO:0051131(chaperone-mediated protein complex assembly)	NA	NA	NA	Lon protease [Alternaria tenuissima]	51.0748	43.3678	47.3043	35.9074	33.5591	27.8893	16.5196	18.2592	23.9367	19.251	21.3522	36.7927	5.86193e-05	0.000601907	yes
CC77DRAFT_1058233	CC77DRAFT_1058233	OAG23724	GO:0003674(molecular_function);GO:0005575(cellular_component);GO:0008150(biological_process)	NA	NA	NA	hypothetical protein CC77DRAFT_1058233 [Alternaria alternata]	1.33165	1.34647	1.46274	0.876656	0.801745	1.0432	2.26415	2.78393	2.92239	1.51009	0.972357	1.21609	5.95529e-05	0.000610912	yes
CC77DRAFT_1063426	CC77DRAFT_1063426	OAG18086	GO:0004190(aspartic-type endopeptidase activity);GO:0006508(proteolysis);GO:0030163(protein catabolic process)	NA	NA	NA	acid protease [Alternaria alternata]	27.8032	22.2263	25.7833	8.99925	11.6392	12.985	16.0683	12.3368	9.61206	7.23557	14.1111	9.34796	6.04442e-05	0.000619467	yes
CC77DRAFT_953946	CC77DRAFT_953946	OAG25102	GO:0003674(molecular_function);GO:0005575(cellular_component);GO:0008150(biological_process)	NA	NA	NA	hypothetical protein CC77DRAFT_953946 [Alternaria alternata]	0.25515	0.338604	0.590312	0.477999	0.377249	0.288016	1.89706	1.56539	1.1547	2.94505	1.27364	0.268623	6.05905e-05	0.000620378	yes
CC77DRAFT_963880	CC77DRAFT_963880	OAG20336	GO:0003824(catalytic activity);GO:0005575(cellular_component);GO:0005975(carbohydrate metabolic process);GO:0043169(cation binding)	00052(Galactose metabolism);00500(Starch and sucrose metabolism)	K01182	EC:3.2.1.10	glycoside hydrolase [Alternaria alternata]	14.2338	6.98503	6.48566	6.10703	31.1657	27.0167	28.9601	36.4098	58.704	5.79464	19.47	12.2681	6.08525e-05	0.00062247	yes
CC77DRAFT_1007446	CC77DRAFT_1007446	OAG21948	NA	NA	NA	NA	hypothetical protein CC77DRAFT_1007446 [Alternaria alternata]	51.3717	68.6083	50.5677	90.1381	77.0345	63.3284	45.8367	40.3823	41.5862	30.9934	30.0549	44.6094	6.0965e-05	0.000623031	yes
CC77DRAFT_1095716	CC77DRAFT_1095716	OAG19191	NA	NA	NA	NA	hypothetical protein CC77DRAFT_1095716 [Alternaria alternata]	30.802	13.5742	25.2049	4.66382	18.2248	12.2304	15.9275	3.38591	2.48985	2.07879	3.32788	4.71635	6.12681e-05	0.000625536	yes
CC77DRAFT_932043	CC77DRAFT_932043	OAG21996	GO:0003674(molecular_function);GO:0005575(cellular_component);GO:0008150(biological_process)	00230(Purine metabolism)	K01488	EC:3.5.4.4	hypothetical protein CC77DRAFT_932043 [Alternaria alternata]	25.7161	25.5127	23.1491	28.2098	19.1585	18.9366	30.7455	51.7112	68.8082	18.5209	10.1946	27.5444	6.17759e-05	0.000630126	yes
CC77DRAFT_997309	CC77DRAFT_997309	OAG16725	GO:0000062(fatty-acyl-CoA binding);GO:0003995(acyl-CoA dehydrogenase activity);GO:0009055(electron transfer activity);GO:0033539(fatty acid beta-oxidation using acyl-CoA dehydrogenase);GO:0050660(flavin adenine dinucleotide binding);GO:0052890(oxidoreductase activity, acting on the CH-CH group of donors, with a flavin as acceptor);GO:0055088(lipid homeostasis)	NA	NA	NA	acyl-CoA dehydrogenase NM domain-like protein [Alternaria alternata]	797.683	272.045	247.365	218.173	1510.14	989.699	90.8603	93.5554	113.277	117.397	380.232	22.4011	6.20481e-05	0.000632305	yes
CC77DRAFT_465848	CC77DRAFT_465848	OAG15376	GO:0003674(molecular_function);GO:0005575(cellular_component);GO:0008150(biological_process)	NA	NA	NA	hypothetical protein CC77DRAFT_465848 [Alternaria alternata]	19.6718	20.3377	16.4334	10.8627	11.9516	12.051	20.4188	22.3579	28.2051	10.8289	11.0823	15.4089	6.26826e-05	0.000638061	yes
CC77DRAFT_1099663	CC77DRAFT_1099663	OAG14881	GO:0005739(mitochondrion);GO:0006750(glutathione biosynthetic process);GO:0042762(regulation of sulfur metabolic process);GO:0046938(phytochelatin biosynthetic process);GO:0070219(cellular sulfide ion homeostasis);GO:0070224(sulfide:quinone oxidoreductase activity);GO:0071949(FAD binding);GO:0098849(cellular detoxification of cadmium ion)	00920(Sulfur metabolism)	K22470	EC:1.8.5.8	Sulfide:quinone oxidoreductase mitochondrial precursor [Alternaria alternata]	60.5948	75.7579	74.2198	79.1834	79.3426	73.2993	41.0708	29.6799	26.4621	43.7881	53.6682	81.6854	6.27311e-05	0.000638061	yes
CC77DRAFT_337758	CC77DRAFT_337758	OAG25622	NA	NA	NA	NA	hypothetical protein CC77DRAFT_337758 [Alternaria alternata]	52.7188	58.1183	23.8759	11.2155	21.0924	15.5775	22.7589	16.8059	15.7088	27.7463	16.3358	15.9486	6.36402e-05	0.000646343	yes
CC77DRAFT_1060801	CC77DRAFT_1060801	OAG21103	GO:0003674(molecular_function);GO:0005575(cellular_component);GO:0043386(mycotoxin biosynthetic process)	NA	NA	NA	hypothetical protein CC77DRAFT_1060801 [Alternaria alternata]	3.0703	3.95616	3.35426	2.89014	2.91348	2.4479	5.62556	4.92643	7.44615	1.92584	2.15683	2.28185	6.36649e-05	0.000646343	yes
CC77DRAFT_1026430	CC77DRAFT_1026430	OAG13697	GO:0003674(molecular_function);GO:0005575(cellular_component)	NA	NA	NA	alpha/beta-hydrolase [Alternaria alternata]	40.6525	54.3648	51.1875	82.555	93.239	69.2466	56.4528	74.4167	65.4323	117.26	90.8067	128.631	6.48921e-05	0.000657983	yes
CC77DRAFT_1023281	CC77DRAFT_1023281	OAG17115	GO:0005634(nucleus);GO:0005758(mitochondrial intermembrane space);GO:0005829(cytosol);GO:0008150(biological_process);GO:0019239(deaminase activity)	03015(mRNA surveillance pathway)	K06965	NA	YjgF-like protein [Alternaria alternata]	263.498	179.409	265.175	211.443	178.486	172.987	89.1992	77.7225	50.3208	65.6454	191.427	240.545	6.49333e-05	0.000657983	yes
CC77DRAFT_1021809	CC77DRAFT_1021809	OAG18956	GO:0004612(phosphoenolpyruvate carboxykinase (ATP) activity);GO:0004613(phosphoenolpyruvate carboxykinase (GTP) activity);GO:0005524(ATP binding);GO:0005829(cytosol);GO:0006083(acetate metabolic process);GO:0006094(gluconeogenesis);GO:0006096(glycolytic process);GO:0015976(carbon utilization);GO:0017076(purine nucleotide binding)	00010(Glycolysis / Gluconeogenesis);00020(Citrate cycle (TCA cycle));00620(Pyruvate metabolism)	K01610	EC:4.1.1.49	phosphoenolpyruvate carboxykinase [Alternaria alternata]	192.29	242.051	249.693	75.8416	77.857	120.46	160.178	122.629	164.979	104.927	85.8027	110.361	6.6541e-05	0.000673642	yes
CC77DRAFT_992013	CC77DRAFT_992013	OAG18842	GO:0019172(glyoxalase III activity);GO:0019243(methylglyoxal catabolic process to D-lactate via S-lactoyl-glutathione)	00620(Pyruvate metabolism)	K22211	EC:4.2.1.130	class I glutamine amidotransferase-like protein [Alternaria alternata]	26.7392	18.0082	10.7624	11.5828	14.8682	16.0175	46.5458	58.7497	37.1495	12.723	104.261	48.45	6.66181e-05	0.000673791	yes
CC77DRAFT_1024326	CC77DRAFT_1024326	OAG15891	GO:0009507(chloroplast);GO:0016491(oxidoreductase activity);GO:0055114(oxidation-reduction process)	00240(Pyrimidine metabolism)	K01489	EC:3.5.4.5	NAD(P)-binding protein [Alternaria alternata]	45.8071	29.9725	35.2095	22.9486	23.8403	21.7365	76.4564	34.9936	50.616	24.3261	30.0374	19.4967	6.72643e-05	0.00067969	yes
CC77DRAFT_1057721	CC77DRAFT_1057721	OAG24502	GO:0001848(complement binding);GO:0005575(cellular_component);GO:0009405(pathogenesis);GO:0016740(transferase activity);GO:0016788(hydrolase activity, acting on ester bonds);GO:0031177(phosphopantetheine binding);GO:0042243(asexual spore wall assembly);GO:0042438(melanin biosynthetic process);GO:0043324(pigment metabolic process involved in developmental pigmentation);GO:0046148(pigment biosynthe…	NA	NA	NA	polyketide synthase PksA [Alternaria alternata]	75.4354	128.649	75.4508	60.7315	45.2185	48.7989	32.4253	18.5217	19.6243	19.0643	65.1736	58.2931	6.73606e-05	0.000680027	yes
CC77DRAFT_1000956	CC77DRAFT_1000956	OAG14773	GO:0009813(flavonoid biosynthetic process);GO:0016906(sterol 3-beta-glucosyltransferase activity);GO:0043231(intracellular membrane-bounded organelle);GO:0052696(flavonoid glucuronidation)	NA	NA	NA	UDP-Glycosyltransferase/glycogen phosphorylase [Alternaria alternata]	12.8682	8.6991	9.46196	4.21723	7.8882	5.95377	4.03861	3.81471	3.31259	5.58706	6.25998	3.90618	6.74421e-05	0.000680214	yes
CC77DRAFT_1023804	CC77DRAFT_1023804	OAG16440	NA	NA	NA	NA	hypothetical protein CC77DRAFT_1023804 [Alternaria alternata]	45.7483	38.0181	38.8925	29.6553	36.7974	33.4886	48.2242	70.1328	89.6213	40.1694	28.415	26.9075	6.75957e-05	0.000681128	yes
CC77DRAFT_1029022	CC77DRAFT_1029022	OAG24150	GO:0003674(molecular_function);GO:0005575(cellular_component)	NA	NA	NA	hypothetical protein CC77DRAFT_1029022 [Alternaria alternata]	61.0189	58.7843	49.7188	34.5462	32.3165	31.6417	55.8752	60.7583	59.2756	22.8084	22.7716	37.981	6.77277e-05	0.000681822	yes
CC77DRAFT_945157	CC77DRAFT_945157	OAG15866	GO:0005887(integral component of plasma membrane);GO:0015179(L-amino acid transmembrane transporter activity);GO:0015297(antiporter activity)	NA	NA	NA	amino acid transporter [Alternaria alternata]	0.86018	0.804881	0.987221	1.58137	0.841913	0.952748	2.68117	2.14389	1.18261	1.69353	2.84322	4.80527	6.78307e-05	0.000682223	yes
CC77DRAFT_931122	CC77DRAFT_931122	OAG22808	GO:0003674(molecular_function);GO:0005575(cellular_component);GO:0008150(biological_process)	NA	NA	NA	hypothetical protein CC77DRAFT_931122 [Alternaria alternata]	1.87746	2.34242	1.61618	3.45775	2.46488	2.22008	2.99267	5.19535	4.20055	6.14088	6.77677	4.16186	6.81708e-05	0.000685005	yes
CC77DRAFT_167930	CC77DRAFT_167930	OAG19492	GO:0000293(ferric-chelate reductase activity);GO:0005886(plasma membrane);GO:0006826(iron ion transport);GO:0006879(cellular iron ion homeostasis);GO:0015677(copper ion import)	NA	NA	NA	ferric reductase [Alternaria alternata]	0.547809	0.460656	0.258493	0.453079	0.719412	0.16018	1.04628	1.81818	1.89103	0.697378	0.293827	0.352735	6.88458e-05	0.000691146	yes
CC77DRAFT_1095633	CC77DRAFT_1095633	OAG19933	GO:0005575(cellular_component);GO:0008270(zinc ion binding);GO:0016491(oxidoreductase activity);GO:0016747(transferase activity, transferring acyl groups other than amino-acyl groups);GO:0055114(oxidation-reduction process)	00640(Propanoate metabolism)	K18369	EC:1.1.1.-	GroES-like protein [Alternaria alternata]	4.44302	2.81847	2.31135	2.43647	5.12717	2.443	7.08584	11.5618	13.0764	7.07795	4.47384	2.60331	6.91082e-05	0.000693135	yes
CC77DRAFT_188885	CC77DRAFT_188885	OAG19158	GO:0005886(plasma membrane);GO:0015079(potassium ion transmembrane transporter activity);GO:0030007(cellular potassium ion homeostasis)	NA	NA	NA	TrkH-domain-containing protein [Alternaria alternata]	10.6939	7.18726	8.3849	10.2943	15.7582	10.5855	23.0091	19.384	21.1648	24.7551	16.9128	13.5368	6.92133e-05	0.000693546	yes
CC77DRAFT_1030837	CC77DRAFT_1030837	OAG21230	GO:0032126(eisosome);GO:0045121(membrane raft);GO:0070941(eisosome assembly)	NA	NA	NA	hypothetical protein CC77DRAFT_1030837 [Alternaria alternata]	43.5011	46.6628	41.5828	33.8177	52.0704	42.3245	106.91	95.554	147.01	104.551	50.1986	34.5436	6.94798e-05	0.000695571	yes
CC77DRAFT_165113	CC77DRAFT_165113	OAG19427	NA	NA	NA	NA	hypothetical protein CC77DRAFT_165113 [Alternaria alternata]	20.078	15.2389	15.8606	13.4041	18.0216	14.8452	40.1236	32.2803	43.2557	26.0682	19.5014	16.7452	6.95828e-05	0.000695784	yes
CC77DRAFT_234723	CC77DRAFT_234723	OAG17779	GO:0000977(RNA polymerase II regulatory region sequence-specific DNA binding);GO:0001085(RNA polymerase II transcription factor binding);GO:0001228(transcriptional activator activity, RNA polymerase II transcription regulatory region sequence-specific DNA binding);GO:0003682(chromatin binding);GO:0005634(nucleus);GO:0005667(transcription factor complex);GO:0030154(cell differentiation)	NA	NA	NA	hypothetical protein CC77DRAFT_234723 [Alternaria alternata]	38.1611	38.8514	36.6321	21.9265	22.5133	29.6907	50.8865	51.9177	50.0687	28.8145	27.6621	32.2616	6.963e-05	0.000695784	yes
CC77DRAFT_941817	CC77DRAFT_941817	OAG17616	GO:0003674(molecular_function);GO:0005575(cellular_component);GO:0008150(biological_process)	NA	NA	NA	hypothetical protein AA0115_g9272 [Alternaria tenuissima]	33.4027	45.347	33.6424	19.5538	12.427	18.2984	35.326	31.1222	32.7647	10.2966	14.2625	24.8937	7.13965e-05	0.000712777	yes
CC77DRAFT_927221	CC77DRAFT_927221	OAG24794	GO:0008270(zinc ion binding);GO:0008892(guanine deaminase activity);GO:0046098(guanine metabolic process)	00230(Purine metabolism)	K01487	EC:3.5.4.3	guanine deaminase [Alternaria alternata]	33.8877	31.9807	40.3016	23.8659	36.1541	33.492	71.5715	67.7303	81.1886	56.5813	59.4972	28.0733	7.1529e-05	0.000713441	yes
CC77DRAFT_62904	CC77DRAFT_62904	OAG26654	GO:0000981(RNA polymerase II transcription factor activity, sequence-specific DNA binding);GO:0003677(DNA binding);GO:0005634(nucleus);GO:0006351(transcription, DNA-templated);GO:0006355(regulation of transcription, DNA-templated);GO:0008270(zinc ion binding);GO:0036180(filamentous growth of a population of unicellular organisms in response to biotic stimulus);GO:0070783(growth of unicellular org…	00620(Pyruvate metabolism)	K00101	EC:1.1.2.3	fungal-specific transcription factor-like protein [Alternaria alternata]	9.76678	11.1847	11.5671	11.0365	25.3651	16.2844	5.68766	6.49954	6.67834	13.2168	10.4265	10.3956	7.26367e-05	0.00072382	yes
CC77DRAFT_404311	CC77DRAFT_404311	OAG15879	NA	NA	NA	NA	hypothetical protein CC77DRAFT_404311 [Alternaria alternata]	3.66848	2.21498	3.25072	2.99604	4.15676	3.68355	1.25367	1.29894	1.27389	1.74003	2.20029	2.31459	7.27214e-05	0.000723997	yes
CC77DRAFT_198774	CC77DRAFT_198774	OAG18517	GO:0003674(molecular_function);GO:0005575(cellular_component);GO:0008150(biological_process)	NA	NA	NA	37s ribosomal protein s9 [Alternaria alternata]	14.0451	11.3437	11.8248	11.8924	10.8933	10.9184	4.96933	4.34548	7.36975	2.91912	5.01808	7.17459	7.38338e-05	0.000734394	yes
CC77DRAFT_1010762	CC77DRAFT_1010762	OAG18146	GO:0003333(amino acid transmembrane transport);GO:0005783(endoplasmic reticulum);GO:0015171(amino acid transmembrane transporter activity)	NA	NA	NA	hypothetical protein CC77DRAFT_1010762 [Alternaria alternata]	22.7004	25.322	18.5749	13.3875	12.4972	14.0668	29.172	33.1251	34.2372	22.969	14.7419	13.891	7.40101e-05	0.000735471	yes
CC77DRAFT_1025038	CC77DRAFT_1025038	OAG15289	NA	NA	NA	NA	hypothetical protein CC77DRAFT_1025038 [Alternaria alternata]	3.32271	4.30701	3.31607	4.44031	5.74029	5.7901	2.25378	1.80279	2.20817	6.9302	7.33084	4.89469	7.43939e-05	0.000738606	yes
CC77DRAFT_1021907	CC77DRAFT_1021907	OAG19079	GO:0004784(superoxide dismutase activity);GO:0005507(copper ion binding);GO:0005737(cytoplasm);GO:0008270(zinc ion binding);GO:0019430(removal of superoxide radicals)	04146(Peroxisome)	K04565	EC:1.15.1.1	copper/zinc binding superoxide dismutase [Alternaria alternata]	277.504	390.53	309.672	393.397	166.419	460.149	220.084	236.505	112.164	602.712	504.651	877.564	7.52782e-05	0.000746699	yes
CC77DRAFT_1059225	CC77DRAFT_1059225	OAG23537	NA	NA	NA	NA	hypothetical protein CC77DRAFT_1059225 [Alternaria alternata]	28.3605	36.6391	47.2321	32.6636	156.508	101.944	27.9851	30.7083	27.7618	125.104	90.0406	46.976	7.56691e-05	0.000749887	yes
CC77DRAFT_1020384	CC77DRAFT_1020384	OAG20723	GO:0003674(molecular_function);GO:0005575(cellular_component);GO:0008150(biological_process)	NA	NA	NA	hypothetical protein CC77DRAFT_1020384 [Alternaria alternata]	29.2528	15.0537	22.753	32.3881	32.7518	35.1963	34.4944	36.7876	31.9316	41.5379	61.9678	55.7424	7.62879e-05	0.000755327	yes
CC77DRAFT_132947	CC77DRAFT_132947	OAG19640	GO:0005507(copper ion binding);GO:0008131(primary amine oxidase activity);GO:0009308(amine metabolic process);GO:0048038(quinone binding);GO:0055114(oxidation-reduction process);GO:0070263(external side of fungal-type cell wall)	00260(Glycine, serine and threonine metabolism);00350(Tyrosine metabolism);00360(Phenylalanine metabolism);00410(beta-Alanine metabolism)	K00276	EC:1.4.3.21	copper amine oxidase-like protein [Alternaria alternata]	21.7499	15.3094	13.5311	18.3247	22.6686	21.0806	57.5718	30.1544	17.8038	59.1305	50.1288	31.7326	7.67096e-05	0.000758807	yes
CC77DRAFT_1049350	CC77DRAFT_1049350	OAG21573	GO:0003674(molecular_function);GO:0005575(cellular_component);GO:0010508(positive regulation of autophagy)	NA	NA	NA	hypothetical protein CC77DRAFT_1049350 [Alternaria alternata]	29.9781	33.3547	24.7903	18.1881	15.7154	16.6343	25.4715	31.9416	37.3835	15.1247	14.6455	19.8888	7.74017e-05	0.000764878	yes
CC77DRAFT_938322	CC77DRAFT_938322	OAG19397	GO:0005576(extracellular region);GO:0005634(nucleus);GO:0005829(cytosol);GO:0042821(pyridoxal biosynthetic process);GO:0050236(pyridoxine:NADP 4-dehydrogenase activity)	00750(Vitamin B6 metabolism)	K05275	EC:1.1.1.65	Aldo/keto reductase [Alternaria alternata]	23.388	6.24235	15.6818	3.1165	1.73959	2.91682	11.2518	8.90279	10.8896	3.16833	14.7626	42.2337	7.7465e-05	0.000764878	yes
CC77DRAFT_1012626	CC77DRAFT_1012626	OAG15940	GO:0004503(monophenol monooxygenase activity);GO:0005507(copper ion binding);GO:0055114(oxidation-reduction process)	00350(Tyrosine metabolism)	K00505	EC:1.14.18.1	Di-copper centre-containing protein [Alternaria alternata]	0.170707	0.088354	0.123863	0.321843	0.194265	0.285115	0.692018	0.4263	1.03557	0.487886	0.336942	0.407672	7.77532e-05	0.000767023	yes
CC77DRAFT_1039146	CC77DRAFT_1039146	OAG22598	GO:0003674(molecular_function);GO:0005575(cellular_component);GO:0008150(biological_process)	NA	NA	NA	amidohydrolase family protein [Alternaria alternata]	9.58001	7.56622	10.5408	18.2679	12.859	12.2314	5.84045	5.01865	4.6826	6.87658	7.23043	10.8533	7.79985e-05	0.000768741	yes
CC77DRAFT_1093840	CC77DRAFT_1093840	OAG21497	NA	NA	NA	NA	hypothetical protein CC77DRAFT_1093840 [Alternaria alternata]	15.5778	21.6482	12.6495	11.5025	19.5556	18.4727	9.54104	6.48867	5.19751	8.03328	8.25052	5.53502	7.80722e-05	0.000768766	yes
CC77DRAFT_1030626	CC77DRAFT_1030626	OAG20980	GO:0005576(extracellular region);GO:0030248(cellulose binding);GO:0031176(endo-1,4-beta-xylanase activity);GO:0045493(xylan catabolic process)	NA	NA	NA	glycoside hydrolase [Alternaria alternata]	0.847779	0.961462	0.962993	0.891961	1.00178	0.596611	2.41073	3.45009	2.38079	1.08542	1.12495	2.13798	7.84371e-05	0.000771655	yes
CC77DRAFT_1033655	CC77DRAFT_1033655	OAG17184	GO:0045122(aflatoxin biosynthetic process);GO:0052689(carboxylic ester hydrolase activity)	00254(Aflatoxin biosynthesis)	K17648	EC:3.1.1.94	arylacetamide deacetylase [Alternaria alternata]	20.3949	20.3147	18.7243	22.5532	9.90773	18.9534	6.13018	6.05958	6.29817	2.81157	3.57733	12.9495	7.94753e-05	0.000781158	yes
CC77DRAFT_1016409	CC77DRAFT_1016409	OAG25443	GO:0005634(nucleus)	NA	NA	NA	hypothetical protein CC77DRAFT_1016409 [Alternaria alternata]	54.2878	53.4809	46.2299	40.8074	34.5611	36.3931	68.5045	69.5785	59.9667	24.0627	25.4307	40.1092	8.06715e-05	0.000792194	yes
CC77DRAFT_929280	CC77DRAFT_929280	OAG23622	NA	NA	NA	NA	hypothetical protein CC77DRAFT_929280 [Alternaria alternata]	110.876	97.887	90.1153	51.1017	39.9512	53.1218	64.3179	77.8759	91.6155	32.0747	29.1115	63.2397	8.1328e-05	0.000797916	yes
CC77DRAFT_1100036	CC77DRAFT_1100036	OAG14249	GO:0003674(molecular_function);GO:0016021(integral component of membrane);GO:0055085(transmembrane transport)	NA	NA	NA	MFS general substrate transporter [Alternaria alternata]	29.3458	20.2036	15.53	33.1389	99.6341	63.2287	17.9486	17.5596	17.4578	15.4994	70.537	21.7721	8.23206e-05	0.000806921	yes
CC77DRAFT_1011906	CC77DRAFT_1011906	OAG16836	NA	NA	NA	NA	hypothetical protein CC77DRAFT_1011906 [Alternaria alternata]	378.352	337.3	562.949	312.49	435.382	306.719	141.496	101.032	77.8857	128.627	619.661	670.423	8.2425e-05	0.000807212	yes
CC77DRAFT_49985	CC77DRAFT_49985	OAG26466	GO:0004040(amidase activity);GO:0005575(cellular_component);GO:0008150(biological_process);GO:0016884(carbon-nitrogen ligase activity, with glutamine as amido-N-donor);GO:0070051(fibrinogen binding)	00330(Arginine and proline metabolism);00360(Phenylalanine metabolism);00380(Tryptophan metabolism)	K01426	EC:3.5.1.4	amidase signature enzyme [Alternaria alternata]	30.881	40.9327	30.9292	11.0447	23.3966	18.7439	14.5815	13.5284	11.06	23.1149	12.5424	11.7781	8.25306e-05	0.000807514	yes
CC77DRAFT_1020050	CC77DRAFT_1020050	OAG21263	NA	NA	NA	NA	hypothetical protein CC77DRAFT_1020050 [Alternaria alternata]	90.3677	83.8703	58.7571	30.0858	46.3253	42.4411	98.7479	85.4036	88.2357	64.9951	49.0438	32.4936	8.72482e-05	0.0008529	yes
CC77DRAFT_1021715	CC77DRAFT_1021715	OAG18820	NA	NA	NA	NA	hypothetical protein CC77DRAFT_1021715 [Alternaria alternata]	1.15595	0.514239	0.385968	1.29834	0.526454	0.40036	14.62	1.28012	1.53558	6.5225	1.72566	1.71029	8.7636e-05	0.000855917	yes
CC77DRAFT_964677	CC77DRAFT_964677	OAG19806	GO:0003676(nucleic acid binding);GO:0005575(cellular_component);GO:0008270(zinc ion binding);GO:0015074(DNA integration)	00970(Aminoacyl-tRNA biosynthesis)	K01869	EC:6.1.1.4	HET-domain-containing protein [Alternaria alternata]	4.53037	2.72059	2.38147	2.94392	5.03913	3.61128	8.6192	10.1763	12.4197	9.44284	3.89416	3.53903	8.78746e-05	0.000857472	yes
CC77DRAFT_285449	CC77DRAFT_285449	OAG17272	GO:0003824(catalytic activity);GO:0010181(FMN binding);GO:0016491(oxidoreductase activity);GO:0055114(oxidation-reduction process)	00630(Glyoxylate and dicarboxylate metabolism);04146(Peroxisome)	K11517	EC:1.1.3.15	L-lactate dehydrogenase [Alternaria alternata]	17.6139	16.7685	22.41	10.8815	9.48544	11.439	10.3311	8.06081	6.83228	8.10694	9.7511	8.95397	8.88872e-05	0.00086657	yes
CC77DRAFT_1007230	CC77DRAFT_1007230	OAG22746	GO:0005575(cellular_component);GO:0008150(biological_process)	00480(Glutathione metabolism)	K01469	EC:3.5.2.9	hypothetical protein CC77DRAFT_1007230 [Alternaria alternata]	16.2069	14.8336	17.8983	12.7802	17.0023	14.2669	6.20426	8.47984	7.74707	8.62604	12.0302	12.7385	8.94323e-05	0.000871098	yes
CC77DRAFT_1017998	CC77DRAFT_1017998	OAG23168	GO:0000981(RNA polymerase II transcription factor activity, sequence-specific DNA binding);GO:0005634(nucleus);GO:0009074(aromatic amino acid family catabolic process);GO:0045944(positive regulation of transcription by RNA polymerase II)	00620(Pyruvate metabolism)	K00102	EC:1.1.2.4	hypothetical protein AA0117_g10773 [Alternaria alternata]	43.9144	46.8167	36.2299	20.5079	27.0109	25.2623	41.4513	39.0533	45.078	23.6659	18.225	26.0283	9.02161e-05	0.000877604	yes
CC77DRAFT_927494	CC77DRAFT_927494	OAG24617	GO:0003676(nucleic acid binding);GO:0005575(cellular_component);GO:0008150(biological_process)	NA	NA	NA	hypothetical protein CC77DRAFT_927494 [Alternaria alternata]	35.0541	38.7581	34.6093	34.0907	22.4267	24.7848	64.3782	44.8479	83.2796	23.8503	25.6035	42.1962	9.02627e-05	0.000877604	yes
CC77DRAFT_403433	CC77DRAFT_403433	OAG16392	GO:0000122(negative regulation of transcription by RNA polymerase II);GO:0001102(RNA polymerase II activating transcription factor binding);GO:0005634(nucleus);GO:0005737(cytoplasm);GO:0006012(galactose metabolic process);GO:0016491(oxidoreductase activity);GO:0019210(kinase inhibitor activity);GO:0033673(negative regulation of kinase activity);GO:0043433(negative regulation of DNA binding transc…	00562(Inositol phosphate metabolism)	K00010	EC:1.1.1.18;EC:1.1.1.369	NAD(P)-binding protein [Alternaria alternata]	25.8464	18.3121	28.3015	25.196	38.9307	27.3188	11.7052	12.6512	14.21	6.43051	15.2436	16.684	9.09467e-05	0.000883458	yes
CC77DRAFT_1015346	CC77DRAFT_1015346	OAG26007	GO:0004144(diacylglycerol O-acyltransferase activity);GO:0005789(endoplasmic reticulum membrane);GO:0019432(triglyceride biosynthetic process)	00561(Glycerolipid metabolism)	K11155	EC:2.3.1.20;EC:2.3.1.75	hypothetical protein CUC08_Gglean012230 [Alternaria sp. MG1]	69.281	55.6644	67.3088	35.0235	47.4482	55.9422	127.733	86.0338	111.229	60.703	57.464	45.4438	9.23646e-05	0.000896427	yes
CC77DRAFT_1059772	CC77DRAFT_1059772	OAG22902	GO:0003674(molecular_function);GO:0005575(cellular_component);GO:0043386(mycotoxin biosynthetic process)	NA	NA	NA	hypothetical protein CC77DRAFT_1059772 [Alternaria alternata]	3.92445	2.58522	3.46401	1.45856	4.51931	4.7201	1.65176	1.12896	0.817733	1.33609	0.759126	1.25723	9.32874e-05	0.00090457	yes
CC77DRAFT_918966	CC77DRAFT_918966	OAG15708	GO:0000329(fungal-type vacuole membrane);GO:0003674(molecular_function);GO:0055085(transmembrane transport)	NA	NA	NA	putative oligopeptide transporter [Alternaria tenuissima]	29.7357	27.9812	32.206	35.6875	65.2635	46.5222	19.6238	20.817	20.715	47.9009	51.3419	25.8373	9.35394e-05	0.000906199	yes
[truncated: 11,681 more rows]
